# Supplementary material for: Redetermination of (d-penicillaminato)lead(II)
Source: Acta Crystallogr Sect E Struct Rep Online. 2012 Mar 28;68(Pt 4):m489–90. doi: 10.1107/S1600536812011877 (PMC3343873; doi:10.1107/S1600536812011877)
Supplement: Supplementary file 1 [file e-68-0m489-sup1.cif]

##############################################################################
#                                                                            #
# This CIF contains the data in a paper accepted for publication in          #
# Acta Crystallographica Section E. It conforms to the requirements of       #
# Notes for Authors for Acta Crystallographica Section E, and has been       #
# peer reviewed under the auspices of the IUCr Commission on Journals.       #
#                                                                            #
# Full details of the Crystallographic Information File format               #
# are given in the paper "The Crystallographic Information File (CIF):       #
# a New Standard Archive File for Crystallography" by S. R. Hall, F. H.      #
# Allen and I. D. Brown [Acta Cryst. (1991), A47, 655-685].                  #
#                                                                            #
# The current version of the core CIF dictionary is obtainable from          #
# ftp://ftp.iucr.org/pub/cif_core.dic.                                       #
#                                                                            #
# Software is freely available for graphical display of the structure(s)     #
# in this CIF. For information consult the CIF software page                 #
# http://www.iucr.org/resources/cif/software.                                #
#                                                                            #
# This file may be used for bona fide research purposes within the           #
# scientific community so long as proper attribution is given to the journal # 
# article from which it was obtained.                                        #
#                                                                            #
##############################################################################
data_global
_audit_creation_method     SHELXL-97
_journal_date_recd_electronic     2012-01-13
_journal_date_accepted     2012-03-19
_journal_name_full     'Acta Crystallographica, Section E'
_journal_year     2012
_journal_volume     68
_journal_issue      4
_journal_page_first     m489
_journal_page_last     m490
_journal_paper_category     QM
_journal_paper_doi     10.1107/S1600536812011877
_journal_coeditor_code     HB6608
_publ_contact_author
;
    Jalilehvand, Farideh
    Department of Chemistry
    The University of Calgary
    2500 University Drive NW
    Calgary
    Alberta
    Canada T2N 1N4
;
_publ_contact_author_email     faridehj@ucalgary.ca
_publ_contact_author_fax     ' 403-289-9488 '
_publ_contact_author_phone     ' (403) 220-3855 '
_publ_section_title
;
Redetermination of (<i>D</i>-penicillaminato)lead(II)
;
loop_
    _publ_author_name
    _publ_author_address
    'Schell, Adam C.'
;
Department of Chemistry
The University of Calgary
2500 University Drive NW
Calgary
Alberta
Canada T2N 1N4
;
    'Parvez, Masood'
;
Department of Chemistry
The University of Calgary
2500 University Drive NW
Calgary
Alberta
Canada T2N 1N4
;
    'Jalilehvand, Farideh'
;
Department of Chemistry
The University of Calgary
2500 University Drive NW
Calgary
Alberta
Canada T2N 1N4
;
data_I
_chemical_name_systematic
;
<i>catena</i>-poly[(\m-2-amino-3-methyl-3-sulfidobutanoato)lead(II)]
;
_chemical_name_common     '(D-penicillaminato)lead(II)'
_chemical_formula_moiety     'C5 H9 N O2 Pb S'
_chemical_formula_sum     'C5 H9 N O2 Pb S'
_chemical_formula_iupac     '[Pb (C5 H9 N O2 S)]'
_chemical_formula_weight     354.38
_chemical_melting_point     ?
_symmetry_cell_setting     monoclinic
_symmetry_space_group_name_H-M     'P 21'
_symmetry_space_group_name_Hall     'P 2yb'
loop_
    _symmetry_equiv_pos_as_xyz
    'x, y, z'
    '-x, y+1/2, -z'
_cell_length_a     6.251(4)
_cell_length_b     6.179(3)
_cell_length_c     10.259(6)
_cell_angle_alpha     90.00
_cell_angle_beta     107.72(2)
_cell_angle_gamma     90.00
_cell_volume     377.5(4)
_cell_formula_units_Z     2
_cell_measurement_reflns_used     2175
_cell_measurement_theta_min     3.4
_cell_measurement_theta_max     30.0
_cell_measurement_temperature     123(2)
_exptl_crystal_description     'Plate'
_exptl_crystal_colour     'Colorless'
_exptl_crystal_size_max     0.06
_exptl_crystal_size_mid     0.05
_exptl_crystal_size_min     0.02
_exptl_crystal_density_diffrn     3.118
_exptl_crystal_density_meas     ?
_exptl_crystal_density_method     'not measured'
_exptl_crystal_F_000     320
_exptl_absorpt_coefficient_mu     22.562
_exptl_absorpt_correction_type     multi-scan
_exptl_absorpt_process_details     '(<i>SORTAV</i>; Blessing, 1997)'
_exptl_absorpt_correction_T_min     0.3446
_exptl_absorpt_correction_T_max     0.6611
_exptl_special_details     ?
_diffrn_ambient_temperature     123(2)
_diffrn_radiation_type     MoK\a
_diffrn_radiation_wavelength     0.71073
_diffrn_radiation_source     'fine-focus sealed tube'
_diffrn_radiation_monochromator     graphite
_diffrn_measurement_device_type     'Nonius KappaCCD'
_diffrn_measurement_method     '\w and \f scans'
_diffrn_detector_area_resol_mean     ?
_diffrn_reflns_number     6589
_diffrn_reflns_av_R_equivalents     0.0000
_diffrn_reflns_av_sigmaI/netI     0.0335
_diffrn_reflns_theta_min     3.4
_diffrn_reflns_theta_max     30.0
_diffrn_reflns_theta_full     25.00
_diffrn_measured_fraction_theta_max     0.994
_diffrn_measured_fraction_theta_full     0.995
_diffrn_reflns_limit_h_min     -8
_diffrn_reflns_limit_h_max     8
_diffrn_reflns_limit_k_min     -8
_diffrn_reflns_limit_k_max     8
_diffrn_reflns_limit_l_min     -14
_diffrn_reflns_limit_l_max     14
_diffrn_standards_number     0
_diffrn_standards_interval_count     ?
_diffrn_standards_interval_time     ?
_diffrn_standards_decay_%     ?
_refine_special_details
;
Refinement of <i>F</i>^2^ against ALL reflections. The weighted <i>R</i>-factor
<i>wR</i> and goodness of fit <i>S</i> are based on <i>F</i>^2^, conventional
<i>R</i>-factors <i>R</i> are based on <i>F</i>, with <i>F</i> set to zero for
negative <i>F</i>^2^. The threshold expression of <i>F</i>^2^ >
\s(<i>F</i>^2^) is used only for calculating <i>R</i>-factors(gt) <i>etc</i>.
and is not relevant to the choice of reflections for refinement.
<i>R</i>-factors based on <i>F</i>^2^ are statistically about twice as large
as those based on <i>F</i>, and <i>R</i>- factors based on ALL data will be
even larger.
;
_reflns_number_total     2157
_reflns_number_gt     2027
_reflns_threshold_expression     I>2\s(I)
_refine_ls_structure_factor_coef     Fsqd
_refine_ls_matrix_type     full
_refine_ls_R_factor_all     0.0363
_refine_ls_R_factor_gt     0.0323
_refine_ls_wR_factor_gt     0.0816
_refine_ls_wR_factor_ref     0.0846
_refine_ls_goodness_of_fit_ref     1.093
_refine_ls_restrained_S_all     1.093
_refine_ls_number_reflns     2157
_refine_ls_number_parameters     93
_refine_ls_number_restraints     1
_refine_ls_hydrogen_treatment     constr
_refine_ls_weighting_scheme     calc
_refine_ls_weighting_details
         'calc w=1/[\s^2^(Fo^2^)+(0.0541P)^2^+1.7279P] where P=(Fo^2^+2Fc^2^)/3'
_atom_sites_solution_hydrogens     geom
_atom_sites_solution_primary     direct
_atom_sites_solution_secondary     difmap
_refine_ls_shift/su_max     0.000
_refine_ls_shift/su_mean     0.000
_refine_diff_density_max     2.758
_refine_diff_density_min     -3.166
_refine_ls_extinction_method     none
_refine_ls_extinction_coef     ?
_refine_ls_abs_structure_details     'Flack (1983), 966 Friedel pairs'
_refine_ls_abs_structure_Flack     0.03(2)
loop_
    _atom_type_symbol
    _atom_type_description
    _atom_type_scat_dispersion_real
    _atom_type_scat_dispersion_imag
    _atom_type_scat_source
    'C' 'C' 0.0033 0.0016
                         'International Tables Vol C Tables 4.2.6.8 and 6.1.1.4'
    'H' 'H' 0.0000 0.0000
                         'International Tables Vol C Tables 4.2.6.8 and 6.1.1.4'
    'N' 'N' 0.0061 0.0033
                         'International Tables Vol C Tables 4.2.6.8 and 6.1.1.4'
    'O' 'O' 0.0106 0.0060
                         'International Tables Vol C Tables 4.2.6.8 and 6.1.1.4'
    'Pb' 'Pb' -3.3944 10.1111
                         'International Tables Vol C Tables 4.2.6.8 and 6.1.1.4'
    'S' 'S' 0.1246 0.1234
                         'International Tables Vol C Tables 4.2.6.8 and 6.1.1.4'
_computing_data_collection     'COLLECT (Hooft, 1998)'
_computing_cell_refinement     'DENZO (Otwinowski & Minor, 1997)'
_computing_data_reduction     'SCALEPACK (Otwinowski & Minor, 1997)'
_computing_structure_solution     'SHELXS97 (Sheldrick, 2008)'
_computing_structure_refinement     'SHELXL97 (Sheldrick, 2008)'
_computing_molecular_graphics     'ORTEP-3 for Windows (Farrugia, 1997)'
_computing_publication_material     'SHELXL97 (Sheldrick, 2008)'
loop_
    _atom_site_type_symbol
    _atom_site_label
    _atom_site_fract_x
    _atom_site_fract_y
    _atom_site_fract_z
    _atom_site_U_iso_or_equiv
    _atom_site_adp_type
    _atom_site_calc_flag
    _atom_site_refinement_flags
    _atom_site_occupancy
    _atom_site_symmetry_multiplicity
    _atom_site_disorder_assembly
    _atom_site_disorder_group
    Pb Pb1 0.70681(4) 0.20419(12) 0.44819(2) 0.01059(9) Uani d . 1 1 . .
    S S1 0.4620(3) 0.2363(4) 0.6251(2) 0.0123(5) Uani d . 1 1 . .
    O O1 0.9300(11) 0.4969(11) 0.5855(7) 0.0145(13) Uani d . 1 1 . .
    O O2 1.0202(11) 0.6382(11) 0.7971(7) 0.0162(13) Uani d . 1 1 . .
    N N1 0.9562(13) 0.0937(13) 0.6716(9) 0.0152(16) Uani d . 1 1 . .
    H H1A 0.9180 -0.0416 0.6949 0.018 Uiso calc R 1 1 . .
    H H1B 1.1032 0.0912 0.6715 0.018 Uiso calc R 1 1 . .
    C C1 0.6876(13) 0.2355(15) 0.7921(9) 0.0103(18) Uani d . 1 1 . .
    C C2 0.9226(13) 0.2620(12) 0.7695(9) 0.0091(16) Uani d . 1 1 . .
    H H2 1.0399 0.2389 0.8596 0.011 Uiso calc R 1 1 . .
    C C3 0.9615(14) 0.4861(15) 0.7162(9) 0.0106(16) Uani d . 1 1 . .
    C C4 0.645(2) 0.410(2) 0.8842(13) 0.014(2) Uani d . 1 1 . .
    H H4A 0.7584 0.3999 0.9743 0.017 Uiso calc R 1 1 . .
    H H4B 0.4954 0.3902 0.8940 0.017 Uiso calc R 1 1 . .
    H H4C 0.6544 0.5519 0.8441 0.017 Uiso calc R 1 1 . .
    C C5 0.680(2) 0.016(2) 0.8594(14) 0.018(2) Uani d . 1 1 . .
    H H5A 0.8064 0.0049 0.9436 0.021 Uiso calc R 1 1 . .
    H H5B 0.6895 -0.0998 0.7964 0.021 Uiso calc R 1 1 . .
    H H5C 0.5384 0.0031 0.8816 0.021 Uiso calc R 1 1 . .
loop_
    _atom_site_aniso_label
    _atom_site_aniso_U_11
    _atom_site_aniso_U_22
    _atom_site_aniso_U_33
    _atom_site_aniso_U_12
    _atom_site_aniso_U_13
    _atom_site_aniso_U_23
    Pb1 0.00940(13) 0.01069(14) 0.01203(14) 0.0004(2) 0.00381(9) 0.0000(2)
    S1 0.0067(7) 0.0167(15) 0.0139(8) 0.0002(8) 0.0039(6) -0.0002(9)
    O1 0.013(3) 0.016(3) 0.015(3) -0.001(2) 0.005(2) 0.002(3)
    O2 0.021(3) 0.012(3) 0.016(3) -0.005(2) 0.006(3) -0.002(2)
    N1 0.011(3) 0.011(4) 0.025(4) 0.003(3) 0.008(3) 0.001(3)
    C1 0.012(3) 0.008(5) 0.012(3) 0.001(3) 0.005(3) 0.005(3)
    C2 0.004(3) 0.010(4) 0.011(4) 0.000(2) -0.001(3) -0.006(3)
    C3 0.003(3) 0.014(4) 0.015(4) 0.000(3) 0.002(3) 0.003(3)
    C4 0.015(5) 0.016(5) 0.014(5) -0.002(4) 0.009(4) -0.006(4)
    C5 0.017(5) 0.015(5) 0.025(6) -0.002(4) 0.011(4) -0.003(4)
_geom_special_details
;
All e.s.d.'s (except the e.s.d. in the dihedral angle between two l.s. planes)
are estimated using the full covariance matrix. The cell e.s.d.'s are taken
into account individually in the estimation of e.s.d.'s in distances, angles
and torsion angles; correlations between e.s.d.'s in cell parameters are only
used when they are defined by crystal symmetry. An approximate (isotropic)
treatment of cell e.s.d.'s is used for estimating e.s.d.'s involving l.s.
planes.
;
loop_
    _geom_bond_atom_site_label_1
    _geom_bond_atom_site_label_2
    _geom_bond_site_symmetry_2
    _geom_bond_distance
    _geom_bond_publ_flag
    Pb1 N1 . 2.444(9) y
    Pb1 O1 . 2.451(7) y
    Pb1 S1 . 2.714(2) y
    Pb1 O1 2_746 2.719(7) y
    Pb1 S1 2_646 3.091(3) y
    Pb1 S1 2_656 3.465(3) y
    S1 Pb1 2_656 3.091(3) ?
    S1 C1 . 1.858(9) ?
    O1 C3 . 1.297(11) ?
    O1 Pb1 2_756 2.719(7) ?
    O2 C3 . 1.233(11) ?
    N1 C2 . 1.504(11) ?
    N1 H1A . 0.9200 ?
    N1 H1B . 0.9200 ?
    C1 C4 . 1.507(15) ?
    C1 C5 . 1.528(16) ?
    C1 C2 . 1.564(11) ?
    C2 C3 . 1.535(12) ?
    C2 H2 . 1.0000 ?
    C4 H4A . 0.9800 ?
    C4 H4B . 0.9800 ?
    C4 H4C . 0.9800 ?
    C5 H5A . 0.9800 ?
    C5 H5B . 0.9800 ?
    C5 H5C . 0.9800 ?
loop_
    _geom_angle_atom_site_label_1
    _geom_angle_atom_site_label_2
    _geom_angle_atom_site_label_3
    _geom_angle_site_symmetry_1
    _geom_angle_site_symmetry_3
    _geom_angle
    _geom_angle_publ_flag
    N1 Pb1 O1 . . 65.0(3) ?
    N1 Pb1 S1 . . 73.8(2) ?
    O1 Pb1 S1 . . 84.25(17) ?
    N1 Pb1 O1 . 2_746 70.7(2) ?
    O1 Pb1 O1 . 2_746 93.98(13) ?
    S1 Pb1 O1 . 2_746 141.45(16) ?
    N1 Pb1 S1 . 2_646 92.28(19) ?
    O1 Pb1 S1 . 2_646 157.30(16) ?
    S1 Pb1 S1 . 2_646 90.61(6) ?
    O1 Pb1 S1 2_746 2_646 76.40(15) ?
    C1 S1 Pb1 . . 101.1(3) ?
    C1 S1 Pb1 . 2_656 109.5(3) ?
    Pb1 S1 Pb1 . 2_656 97.24(7) ?
    C3 O1 Pb1 . . 115.9(6) ?
    C3 O1 Pb1 . 2_756 106.6(5) ?
    Pb1 O1 Pb1 . 2_756 128.8(3) ?
    C2 N1 Pb1 . . 104.7(5) ?
    C2 N1 H1A . . 110.8 ?
    Pb1 N1 H1A . . 110.8 ?
    C2 N1 H1B . . 110.8 ?
    Pb1 N1 H1B . . 110.8 ?
    H1A N1 H1B . . 108.9 ?
    C4 C1 C5 . . 108.3(8) ?
    C4 C1 C2 . . 111.7(8) ?
    C5 C1 C2 . . 108.7(8) ?
    C4 C1 S1 . . 110.3(7) ?
    C5 C1 S1 . . 107.4(7) ?
    C2 C1 S1 . . 110.3(6) ?
    N1 C2 C3 . . 108.5(7) ?
    N1 C2 C1 . . 110.8(7) ?
    C3 C2 C1 . . 113.9(7) ?
    N1 C2 H2 . . 107.8 ?
    C3 C2 H2 . . 107.8 ?
    C1 C2 H2 . . 107.8 ?
    O2 C3 O1 . . 125.2(9) ?
    O2 C3 C2 . . 119.7(8) ?
    O1 C3 C2 . . 115.1(8) ?
    C1 C4 H4A . . 109.5 ?
    C1 C4 H4B . . 109.5 ?
    H4A C4 H4B . . 109.5 ?
    C1 C4 H4C . . 109.5 ?
    H4A C4 H4C . . 109.5 ?
    H4B C4 H4C . . 109.5 ?
    C1 C5 H5A . . 109.5 ?
    C1 C5 H5B . . 109.5 ?
    H5A C5 H5B . . 109.5 ?
    C1 C5 H5C . . 109.5 ?
    H5A C5 H5C . . 109.5 ?
    H5B C5 H5C . . 109.5 ?
loop_
    _geom_torsion_atom_site_label_1
    _geom_torsion_atom_site_label_2
    _geom_torsion_atom_site_label_3
    _geom_torsion_atom_site_label_4
    _geom_torsion_site_symmetry_1
    _geom_torsion_site_symmetry_2
    _geom_torsion_site_symmetry_3
    _geom_torsion_site_symmetry_4
    _geom_torsion
    _geom_torsion_publ_flag
    N1 Pb1 S1 C1 . . . . 17.3(4) ?
    O1 Pb1 S1 C1 . . . . -48.4(4) ?
    O1 Pb1 S1 C1 2_746 . . . 40.8(4) ?
    S1 Pb1 S1 C1 2_646 . . . 109.5(3) ?
    N1 Pb1 S1 Pb1 . . . 2_656 128.8(2) ?
    O1 Pb1 S1 Pb1 . . . 2_656 63.19(17) ?
    O1 Pb1 S1 Pb1 2_746 . . 2_656 152.4(2) ?
    S1 Pb1 S1 Pb1 2_646 . . 2_656 -138.97(9) ?
    N1 Pb1 O1 C3 . . . . -36.8(6) ?
    S1 Pb1 O1 C3 . . . . 38.0(6) ?
    O1 Pb1 O1 C3 2_746 . . . -103.4(5) ?
    S1 Pb1 O1 C3 2_646 . . . -39.7(8) ?
    N1 Pb1 O1 Pb1 . . . 2_756 106.1(4) ?
    S1 Pb1 O1 Pb1 . . . 2_756 -179.1(3) ?
    O1 Pb1 O1 Pb1 2_746 . . 2_756 39.6(3) ?
    S1 Pb1 O1 Pb1 2_646 . . 2_756 103.2(4) ?
    O1 Pb1 N1 C2 . . . . 45.4(5) ?
    S1 Pb1 N1 C2 . . . . -45.8(5) ?
    O1 Pb1 N1 C2 2_746 . . . 149.5(5) ?
    S1 Pb1 N1 C2 2_646 . . . -135.8(5) ?
    Pb1 S1 C1 C4 . . . . 134.7(7) ?
    Pb1 S1 C1 C4 2_656 . . . 32.8(7) ?
    Pb1 S1 C1 C5 . . . . -107.5(6) ?
    Pb1 S1 C1 C5 2_656 . . . 150.6(6) ?
    Pb1 S1 C1 C2 . . . . 10.8(6) ?
    Pb1 S1 C1 C2 2_656 . . . -91.1(6) ?
    Pb1 N1 C2 C3 . . . . -53.8(7) ?
    Pb1 N1 C2 C1 . . . . 71.9(7) ?
    C4 C1 C2 N1 . . . . -177.1(8) ?
    C5 C1 C2 N1 . . . . 63.5(10) ?
    S1 C1 C2 N1 . . . . -54.0(8) ?
    C4 C1 C2 C3 . . . . -54.5(10) ?
    C5 C1 C2 C3 . . . . -173.9(8) ?
    S1 C1 C2 C3 . . . . 68.6(8) ?
    Pb1 O1 C3 O2 . . . . -161.7(7) ?
    Pb1 O1 C3 O2 2_756 . . . 47.6(10) ?
    Pb1 O1 C3 C2 . . . . 18.9(9) ?
    Pb1 O1 C3 C2 2_756 . . . -131.8(6) ?
    N1 C2 C3 O2 . . . . -154.8(8) ?
    C1 C2 C3 O2 . . . . 81.3(10) ?
    N1 C2 C3 O1 . . . . 24.6(9) ?
    C1 C2 C3 O1 . . . . -99.3(8) ?
loop_
    _geom_hbond_atom_site_label_D
    _geom_hbond_atom_site_label_H
    _geom_hbond_atom_site_label_A
    _geom_hbond_site_symmetry_A
    _geom_hbond_distance_DH
    _geom_hbond_distance_HA
    _geom_hbond_distance_DA
    _geom_hbond_angle_DHA
    N1 H1B S1 1_655 0.92 2.59 3.453(8) 156
    N1 H1A O2 1_545 0.92 2.24 3.070(10) 150
_iucr_refine_instructions_details
;
TITL Compound X
CELL 0.71073   6.251   6.179  10.259  90.00 107.72  90.00
ZERR    2  0.004  0.003  0.006  0.00  0.02  0.00
LATT -1
SYMM - X, 1/2 + Y, - Z
SFAC C  H  N  O  Pb S
UNIT    10   18    2    4    2    2
OMIT     0  -1   1
OMIT    -1   0   1
OMIT     3   3   2
OMIT     0   0   2
TEMP  -150
SIZE  0.06 0.05 0.02
ACTA  50
CONF
HTAB
EQIV  $1   -x+2, y-1/2, -z+1
EQIV  $2   x, y-1, z
EQIV  $3   x+1, y, z
HTAB  N1   O1_$1
HTAB  N1   S1_$3
HTAB  N1   O2_$2
BOND  $H
FMAP 2
PLAN -6
L.S.  7
OMIT  -3.0000 180
REM    EXTI    0.002491
WGHT    0.054100    1.727900
FVAR       0.23806
PB1   5    0.706814    0.204192    0.448188    11.00000    0.00940    0.01069 =
         0.01203   -0.00003    0.00381    0.00035
S1    6    0.462038    0.236297    0.625084    11.00000    0.00672    0.01670 =
         0.01388   -0.00015    0.00394    0.00017
O1    4    0.930021    0.496852    0.585510    11.00000    0.01254    0.01584 =
         0.01533    0.00240    0.00455   -0.00075
O2    4    1.020203    0.638240    0.797075    11.00000    0.02066    0.01218 =
         0.01621   -0.00163    0.00643   -0.00474
N1    3    0.956165    0.093675    0.671626    11.00000    0.01105    0.01122 =
         0.02465    0.00061    0.00750    0.00254
AFIX  23
H1A   2    0.918039   -0.041551    0.694868    11.00000   -1.20000
H1B   2    1.103240    0.091234    0.671463    11.00000   -1.20000
AFIX   0
C1    1    0.687605    0.235501    0.792084    11.00000    0.01155    0.00780 =
         0.01238    0.00547    0.00480    0.00124
C2    1    0.922564    0.261987    0.769483    11.00000    0.00359    0.01007 =
         0.01136   -0.00640   -0.00108   -0.00025
AFIX  13
H2    2    1.039942    0.238929    0.859569    11.00000   -1.20000
AFIX   0
C3    1    0.961514    0.486121    0.716247    11.00000    0.00254    0.01440 =
         0.01479    0.00298    0.00236    0.00033
C4    1    0.645246    0.409574    0.884164    11.00000    0.01515    0.01627 =
         0.01388   -0.00580    0.00908   -0.00239
AFIX 137
H4A   2    0.758413    0.399851    0.974265    11.00000   -1.20000
H4B   2    0.495355    0.390154    0.894045    11.00000   -1.20000
H4C   2    0.654429    0.551900    0.844054    11.00000   -1.20000
AFIX   0
C5    1    0.679775    0.016247    0.859450    11.00000    0.01702    0.01466 =
         0.02495   -0.00302    0.01098   -0.00248
AFIX 137
H5A   2    0.806361    0.004895    0.943591    11.00000   -1.20000
H5B   2    0.689494   -0.099828    0.796401    11.00000   -1.20000
H5C   2    0.538448    0.003090    0.881550    11.00000   -1.20000
HKLF 4
REM  Compound X
REM R1 =  0.0323 for   2027 Fo > 4sig(Fo)  and  0.0363 for all   2157 data
REM     93 parameters refined using      1 restraints
END
WGHT      0.0554      1.5179
REM Highest difference peak  2.758,  deepest hole -3.166,  1-sigma level  0.329
Q1    1   0.8527  0.2089  0.5437  11.00000  0.05    2.76
Q2    1   0.5688  0.1911  0.3519  11.00000  0.05    2.55
Q3    1   0.6374  0.2051  0.5364  11.00000  0.05    2.49
Q4    1   0.7887  0.2056  0.3586  11.00000  0.05    2.28
Q5    1   0.6986  0.2020  0.3786  11.00000  0.05    1.40
Q6    1   0.8663  0.0962  0.3167  11.00000  0.05    1.26
;
