# Supplementary material for: Redetermination of (d-penicillaminato)lead(II)
Source: Acta Crystallogr Sect E Struct Rep Online. 2012 Mar 28;68(Pt 4):m489–90. doi: 10.1107/S1600536812011877 (PMC3343873; doi:10.1107/S1600536812011877)
Supplement: Supplementary file 2 [file e-68-0m489-Isup2.hkl]

#
# h,k,l, Fc-squared, Fo-squared, sigma(Fo-squared) and status flag
#
data_I
_shelx_title ' Compound X'
_shelx_refln_list_code          4
_shelx_F_calc_maximum      195.36
_exptl_crystal_F_000       320.00
_reflns_d_resolution_high  0.7117
 
loop_
 _symmetry_equiv_pos_as_xyz
 'x, y, z'
 '-x, y+1/2, -z'
 
_cell_length_a     6.2510
_cell_length_b     6.1790
_cell_length_c    10.2590
_cell_angle_alpha  90.000
_cell_angle_beta  107.720
_cell_angle_gamma  90.000
 
_shelx_F_squared_multiplier     1.000
 
loop_
 _refln_index_h
 _refln_index_k
 _refln_index_l
 _refln_F_squared_calc
 _refln_F_squared_meas
 _refln_F_squared_sigma
 _refln_observed_status
   0  -8   0     2210.46     2135.16    108.70 o
   1  -8   0      276.68      253.40     34.76 o
   2  -8   0     2547.29     2661.00    116.99 o
   3  -8   0     1142.57     1143.46     79.58 o
   1  -7   0     3714.39     3756.29     87.52 o
   2  -7   0      978.96      922.35     43.41 o
   3  -7   0     1684.39     1684.30     75.88 o
   4  -7   0     2372.00     2293.26    124.76 o
   0  -6   0     5845.50     5800.21    140.81 o
   1  -6   0     1139.43     1143.46     39.70 o
   2  -6   0     4672.98     4751.87     98.46 o
   3  -6   0     2351.43     2366.32     81.70 o
   4  -6   0      813.98      827.95     65.29 o
   5  -6   0     3498.04     3518.07    164.46 o
   1  -5   0     7518.70     7781.85    125.99 o
   2  -5   0     3055.01     3130.74     65.82 o
   3  -5   0     4543.76     4809.92     93.17 o
   4  -5   0     3935.79     3949.16    100.23 o
   5  -5   0       82.21       90.17     43.94 o
   6  -5   0     3805.51     3776.93    170.46 o
   0  -4   0    14573.01    14112.50    349.39 o
   1  -4   0     1496.50     1559.19     39.88 o
   2  -4   0     6192.64     6183.84     85.94 o
   3  -4   0     4041.73     3970.33     79.41 o
   4  -4   0     1695.02     1663.66     48.00 o
   5  -4   0     5525.10     5710.93    127.05 o
   6  -4   0       50.39      146.28     36.53 o
   7  -4   0     2795.97     2722.06    188.46 o
   1  -3   0    12377.39    11873.59    238.04 o
   2  -3   0     1767.23     1725.95     27.88 o
   3  -3   0     5141.67     5250.72     79.05 o
   4  -3   0     8724.06     8775.14    149.46 o
   5  -3   0      428.98      360.51     28.76 o
   6  -3   0     3493.31     3669.29    111.88 o
   7  -3   0      347.58      327.86     54.70 o
   0  -2   0    22240.63    20458.68    673.02 o
   1  -2   0     3287.89     3235.03     52.58 o
   2  -2   0     7638.96     7553.87     94.94 o
   3  -2   0     5245.75     5093.67     77.99 o
   4  -2   0     3368.73     3307.20     62.82 o
   5  -2   0     7375.02     7466.34    130.76 o
   6  -2   0       40.43       44.11     19.59 o
   7  -2   0     4145.66     4266.78    126.17 o
   8  -2   0     1066.38      780.30     65.64 o
   1  -1   0    23238.18    21715.25    284.81 o
   2  -1   0     3696.35     3740.76     46.23 o
   3  -1   0     7843.48     7539.22    102.17 o
   4  -1   0    13064.74    13093.63    211.57 o
   5  -1   0       87.77       86.11     12.53 o
   6  -1   0     4162.99     4355.01    116.46 o
   7  -1   0      285.50      318.69     37.41 o
   8  -1   0     2892.28     2913.69    158.64 o
   1   0   0      585.34      563.26     18.00 o
   2   0   0     4689.13     4483.48     67.58 o
   3   0   0    11516.18    11809.71    164.28 o
   4   0   0     3804.85     3901.87     63.00 o
   5   0   0     9697.01    10180.99    186.52 o
   6   0   0       63.94       77.82     22.94 o
   7   0   0     3213.82     3316.73    101.64 o
   8   0   0     1773.93     1629.60    101.82 o
   1   1   0    23668.74    21259.45    269.45 o
   2   1   0     3358.72     3443.78     54.17 o
   3   1   0     7392.16     7228.83    100.05 o
   4   1   0    13616.24    13412.66    184.93 o
   5   1   0       88.29       99.17     19.23 o
   6   1   0     3712.45     3807.99    119.29 o
   7   1   0      227.33      214.93     44.29 o
   8   1   0     2895.64     2886.52    153.52 o
   0   2   0    21167.68    18501.04    617.08 o
   1   2   0     3953.30     3715.17     66.53 o
   2   2   0     8259.00     8103.71    113.46 o
   3   2   0     4458.79     4410.77     78.17 o
   4   2   0     3245.46     3065.27     60.53 o
   5   2   0     7710.86     7975.78    172.58 o
   6   2   0       36.96       67.05     28.23 o
   7   2   0     4107.51     4321.84    165.70 o
   8   2   0     1051.56      912.29     93.88 o
   1   3   0    12153.45    12011.40    184.22 o
   2   3   0     1860.67     1807.12     35.64 o
   3   3   0     5890.09     5704.57     88.76 o
   4   3   0     8728.61     8957.07    151.05 o
   5   3   0      251.36      209.99     15.88 o
   6   3   0     3742.69     3886.16    130.93 o
   7   3   0      164.97      160.93     51.17 o
   0   4   0    15917.30    15055.85    546.32 o
   1   4   0     1627.83     1663.66     37.76 o
   2   4   0     5808.61     5768.27    121.23 o
   3   4   0     3721.13     3823.52     67.58 o
   4   4   0     1743.19     1778.71     39.00 o
   5   4   0     6294.25     6765.09    165.87 o
   6   4   0       38.26       29.82     35.29 o
   7   4   0     2644.98     2761.59    136.93 o
   1   5   0     7754.86     7193.18    206.63 o
   2   5   0     2890.39     3032.80     78.70 o
   3   5   0     4654.81     4921.27    100.23 o
   5   5   0       12.73       51.00     28.23 o
   6   5   0     3404.72     3533.07    159.87 o
   0   6   0     6495.61     6792.62    263.10 o
   1   6   0     1377.00     1474.14     87.17 o
   2   6   0     4469.89     4874.16    152.46 o
   3   6   0     2083.88     2150.68     85.76 o
   4   6   0      839.95      813.48     36.00 o
   5   6   0     3783.92     3891.28    162.52 o
   6   6   0       29.01       -5.29     33.53 o
   1   7   0     3767.63     3797.58    201.87 o
   2   7   0      811.34      971.58     89.11 o
   3   7   0     1750.30     1789.30    124.40 o
   4   7   0     2866.38     2779.23    172.75 o
  -3  -8   1      753.29      725.07     65.64 o
  -2  -8   1     2958.83     2977.57    128.29 o
  -1  -8   1       50.61       31.76     29.82 o
   0  -8   1     2954.83     2909.28     90.70 o
   1  -8   1     1086.59     1003.17     58.58 o
   2  -8   1     1406.07     1493.55     74.64 o
   3  -8   1     2350.54     2100.39    146.28 o
  -4  -7   1     2176.41     2104.28    123.34 o
  -3  -7   1     2309.02     2166.39    105.52 o
  -2  -7   1      265.16      246.87     26.47 o
  -1  -7   1     5334.81     5723.63    120.70 o
   0  -7   1      557.32      595.73     32.82 o
   1  -7   1     2683.82     2695.77     74.11 o
   2  -7   1     2600.50     2562.19     80.82 o
   3  -7   1      564.13      713.78     58.41 o
   4  -7   1     2783.76     2704.41    118.05 o
  -6  -6   1      214.21      146.28     47.82 o
  -5  -6   1     2263.69     2269.27    116.11 o
  -4  -6   1     2189.21     2257.27    103.76 o
  -3  -6   1     1188.14     1163.40     43.06 o
  -2  -6   1     4601.69     4897.80    111.70 o
  -1  -6   1       92.81       86.11     18.00 o
   0  -6   1     5382.69     5226.37    109.40 o
   1  -6   1     1808.56     1793.00     64.05 o
   2  -6   1     2305.80     2353.97     65.29 o
   3  -6   1     3315.27     3235.03    119.46 o
   4  -6   1      301.76      250.75     38.64 o
   5  -6   1     3476.01     3568.18    170.64 o
  -7  -5   1       43.39      118.40     64.94 o
  -6  -5   1     2879.31     3158.97    155.81 o
  -5  -5   1      909.35      884.59     57.53 o
  -4  -5   1     2191.07     2281.26     64.23 o
  -3  -5   1     6316.75     6702.98    116.99 o
  -2  -5   1      840.26      799.18     23.82 o
  -1  -5   1     4680.24     4746.05    115.76 o
   0  -5   1     1349.87     1404.09     40.94 o
   1  -5   1     6444.85     6363.47    120.70 o
   2  -5   1     3339.24     3278.26     62.47 o
   3  -5   1     1390.85     1467.61     51.53 o
   4  -5   1     4499.22     4494.77    118.23 o
   5  -5   1       79.35       80.82     40.76 o
   6  -5   1     3269.08     3355.55    243.34 o
  -7  -4   1     3638.54     3254.26    158.11 o
  -6  -4   1      502.15      460.73     41.47 o
  -5  -4   1     3610.38     3679.35     81.52 o
  -4  -4   1     3528.02     3578.24     80.47 o
  -3  -4   1     1730.85     1701.60     38.12 o
  -2  -4   1     8419.74     8980.89    135.34 o
  -1  -4   1       93.83      120.17      9.18 o
   0  -4   1    10756.87    10471.26    171.87 o
   1  -4   1     3704.67     3563.06     65.11 o
   2  -4   1     3637.51     3448.72    103.58 o
   3  -4   1     5056.30     5202.19     90.88 o
   4  -4   1      808.65      799.18     30.88 o
   5  -4   1     5974.48     5896.56    154.75 o
   6  -4   1      669.50      639.49     57.35 o
   7  -4   1     1646.00     1694.71    148.76 o
  -8  -3   1     2391.01     2088.75    122.82 o
  -7  -3   1       40.27       -8.82     35.29 o
  -6  -3   1     4174.09     4416.24    106.05 o
  -5  -3   1     1205.86     1245.10     41.47 o
  -4  -3   1     5978.68     5980.73     90.88 o
  -3  -3   1     9929.87     9886.48    150.34 o
  -2  -3   1      144.24      158.81      7.41 o
  -1  -3   1    14069.85    13943.28    168.70 o
   0  -3   1      955.13      899.59     27.70 o
   1  -3   1    11173.03    11055.17    158.99 o
   2  -3   1     7461.87     7648.98    102.88 o
   3  -3   1     1305.87     1268.92     24.00 o
   4  -3   1     8576.28     8478.69    162.52 o
   5  -3   1       94.14       75.52     22.59 o
   6  -3   1     2839.84     2972.98    100.76 o
   7  -3   1     1124.44     1084.69     85.76 o
  -8  -2   1      322.33      287.98     45.70 o
  -7  -2   1     5524.46     5559.52    162.87 o
  -6  -2   1      312.10      352.57     30.00 o
  -5  -2   1     4551.96     4568.35     90.88 o
  -4  -2   1     5100.49     5117.67     78.17 o
  -3  -2   1     3306.02     3220.73     52.41 o
  -2  -2   1    15377.07    15169.49    196.58 o
  -1  -2   1      414.79      462.50     10.76 o
   0  -2   1    19739.51    19732.20    259.57 o
   1  -2   1    12083.12    12057.46    156.87 o
   2  -2   1     5077.40     5117.67     66.17 o
   3  -2   1     6203.48     6236.77     99.52 o
   4  -2   1      525.16      545.44     19.59 o
   5  -2   1     8503.13     8696.62    172.40 o
   6  -2   1     1020.57      997.88     53.11 o
   7  -2   1     1668.62     1663.66     78.88 o
  -8  -1   1     2981.59     2528.31    139.40 o
  -7  -1   1      126.88      166.22     25.94 o
  -6  -1   1     4504.67     4388.36    116.82 o
  -5  -1   1      665.46      693.66     26.47 o
  -4  -1   1     6155.62     6137.60     92.11 o
  -3  -1   1    15355.28    14942.74    184.93 o
  -2  -1   1     1076.62     1079.05     19.23 o
  -1  -1   1    12138.64    11357.62    161.11 o
   1  -1   1    16329.80    16620.34    227.46 o
   2  -1   1     9118.82     9285.99    137.64 o
   3  -1   1     2390.40     2444.49     45.70 o
   4  -1   1    10321.63    10147.11    194.63 o
   5  -1   1       47.32       51.00     15.53 o
   6  -1   1     3524.96     3828.64    109.23 o
   7  -1   1     1061.47     1112.40     58.76 o
   8  -1   1     2000.10     1864.82    119.64 o
  -8   0   1      615.51      618.49     62.64 o
  -7   0   1     4619.11     4769.16    133.40 o
  -6   0   1     1523.90     1509.78     49.06 o
  -5   0   1     6072.84     6150.84    125.11 o
  -4   0   1     2985.01     2868.52     45.00 o
  -3   0   1     1375.09     1360.32     21.70 o
  -2   0   1    12368.69    11618.78    163.05 o
   1   0   1     2310.64     2423.84     37.23 o
   2   0   1     2609.61     2575.07     42.70 o
   3   0   1     8975.46     9269.93    121.40 o
   4   0   1     2642.17     2691.36     56.64 o
   5   0   1     9082.67     9416.04    211.93 o
   6   0   1     1208.39     1206.80     46.76 o
   7   0   1     2315.95     2378.49    110.64 o
   8   0   1     1752.34     1719.07    114.87 o
  -8   1   1     3032.63     3126.15    150.34 o
  -7   1   1      124.90      107.64     33.17 o
  -6   1   1     4496.26     4596.76    113.99 o
  -5   1   1      787.99      801.65     30.88 o
  -4   1   1     6597.08     6316.71     93.52 o
  -3   1   1    14818.13    14322.84    181.05 o
  -1   1   1    13140.29    11855.41    164.64 o
   1   1   1    15878.65    16587.87    227.28 o
   2   1   1     9359.39     9629.20    131.99 o
   3   1   1     2424.08     2457.02     45.88 o
   4   1   1    10632.36    10861.77    210.16 o
   5   1   1       35.61       22.94     21.35 o
   6   1   1     3410.96     3870.46    135.87 o
   7   1   1     1153.82     1198.16     75.52 o
   8   1   1     2064.65     2077.28    126.34 o
  -8   2   1      314.76      257.45     56.64 o
  -7   2   1     6051.13     6032.79    202.22 o
  -6   2   1      284.23      295.22     40.41 o
  -5   2   1     4216.18     3959.74    105.70 o
  -4   2   1     5188.57     5075.67     95.82 o
  -3   2   1     3284.11     3107.27     51.53 o
  -2   2   1    15503.95    14758.52    204.16 o
  -1   2   1      366.56      399.86      8.47 o
   0   2   1    19464.72    19992.83    677.07 o
   1   2   1    12669.42    13132.09    202.22 o
   2   2   1     5066.52     5232.54     91.23 o
   3   2   1     5608.57     5774.63     95.82 o
   4   2   1      579.23      522.14     23.12 o
   5   2   1     8885.85     9761.55    273.86 o
   6   2   1     1105.70     1126.52     67.76 o
   7   2   1     1568.93     1602.60    100.93 o
  -8   3   1     2433.44     2528.31    130.93 o
  -7   3   1       37.39        5.29     42.53 o
  -6   3   1     3866.04     4163.20    140.99 o
  -4   3   1     6147.25     6157.37    112.05 o
  -3   3   1    10591.62    10436.86    163.05 o
  -2   3   1      119.47      132.52      6.71 o
  -1   3   1    13213.98    12892.46    181.22 o
   0   3   1      697.50      693.66     15.53 o
   1   3   1    11303.05    11134.75    177.34 o
   2   3   1     7774.91     8232.88    129.52 o
   3   3   1     1445.16     1432.50     38.12 o
   4   3   1     8292.98     8416.93    169.58 o
   5   3   1      121.52       94.94     19.59 o
   6   3   1     2721.06     2823.70    111.52 o
   7   3   1      874.72      778.01     77.29 o
  -7   4   1     3506.26     3588.30    161.11 o
  -6   4   1      605.39      647.96     45.00 o
  -5   4   1     3677.17     3849.46    125.11 o
  -4   4   1     2921.56     3032.80     64.76 o
  -3   4   1     1557.27     1562.55     33.17 o
  -2   4   1     8216.35     8393.81    115.40 o
  -1   4   1       62.50       99.17      9.18 o
   0   4   1    11619.20    10617.90    277.04 o
   1   4   1     3545.45     3433.90     98.46 o
   2   4   1     2783.44     2841.70     58.23 o
   3   4   1     4948.75     5051.85     95.46 o
   4   4   1      989.50     1016.58     29.47 o
   5   4   1     5986.24     6410.41    148.05 o
   6   4   1      775.65      770.95     60.70 o
   7   4   1     1567.04     1680.95    106.76 o
  -7   5   1       40.53       44.11     42.35 o
  -6   5   1     2445.74     2587.77    119.64 o
  -5   5   1      697.73      678.31     41.64 o
  -3   5   1     6252.75     6730.51    110.29 o
  -2   5   1      594.53      616.37     22.94 o
  -1   5   1     4619.60     4371.78    133.40 o
   1   5   1     6198.98     6203.60    165.52 o
   2   5   1     3653.43     3643.88     76.05 o
   3   5   1     1555.88     1643.19     40.94 o
   4   5   1     4476.56     4746.05    115.76 o
   5   5   1       73.43      109.40     31.59 o
   6   5   1     3016.33     3307.20    154.58 o
  -6   6   1      251.78      250.75     43.94 o
  -5   6   1     2012.62     2197.80    102.35 o
  -4   6   1     2104.15     2221.44     83.11 o
  -3   6   1     1108.80     1143.46     68.11 o
  -2   6   1     4371.73     4665.41    137.64 o
  -1   6   1       63.22       97.41     48.17 o
   0   6   1     5571.64     5967.67    246.69 o
   1   6   1     2006.74     2062.10    118.23 o
   2   6   1     2049.77     2077.28     72.70 o
   3   6   1     2849.81     3009.69    106.05 o
   4   6   1      418.14      455.44     32.29 o
   5   6   1     3798.86     4217.55    174.52 o
  -5   7   1      801.11      687.13     79.23 o
  -4   7   1     2519.48     2519.84    155.99 o
  -1   7   1     5188.51     4992.21    261.16 o
   0   7   1      328.39      396.50     72.00 o
   1   7   1     2724.04     3056.10    181.05 o
   2   7   1     2770.67     3056.10    181.05 o
   3   7   1      603.93      591.49     45.00 o
   4   7   1     2870.14     2846.11    134.46 o
   1   8   1     1121.33     1149.10    113.99 o
   2   8   1     1078.91     1057.17    117.52 o
   3   8   1     2214.28     2001.40    172.93 o
  -3  -8   2      119.37      169.58     56.82 o
  -2  -8   2     2325.45     2213.50    110.64 o
  -1  -8   2      418.80      324.68     34.76 o
   0  -8   2     2261.63     2170.27     78.35 o
   1  -8   2     1423.05     1357.15     64.94 o
   2  -8   2      428.75      415.03     44.47 o
  -4  -7   2      535.84      591.49     65.47 o
  -3  -7   2     3009.12     3005.10    110.46 o
  -2  -7   2      162.73      155.64     25.23 o
  -1  -7   2     3882.36     4179.44    108.70 o
   0  -7   2     1376.84     1320.27     45.88 o
   1  -7   2     1539.98     1565.90     73.05 o
   2  -7   2     2931.80     2900.11    104.11 o
   3  -7   2       46.64        3.53     37.23 o
   4  -7   2     3242.97     3187.38    146.99 o
  -6  -6   2     1018.01      992.58     76.76 o
  -5  -6   2     1538.71     1674.07     99.70 o
  -4  -6   2     3842.91     4055.56    133.76 o
  -3  -6   2      301.96      282.33     28.23 o
  -2  -6   2     4936.57     5220.37    133.58 o
  -1  -6   2     1397.70     1388.38     40.76 o
   0  -6   2     4317.46     4119.97     97.05 o
   1  -6   2     3130.28     3182.62     94.76 o
   2  -6   2      433.45      389.80     39.88 o
   3  -6   2     4466.95     4591.12    136.58 o
   4  -6   2      154.46      128.64     37.23 o
   5  -6   2     2562.18     2855.11    206.46 o
  -7  -5   2      108.32      -49.23     51.35 o
  -6  -5   2     2132.17     2178.04    113.64 o
  -5  -5   2     3130.41     3074.63    102.52 o
  -4  -5   2     1311.94     1251.10     44.64 o
  -3  -5   2     7929.06     8103.71    128.64 o
  -2  -5   2      248.95      218.63      8.65 o
  -1  -5   2     5526.02     5774.63    108.52 o
   0  -5   2     4233.51     4055.56     85.58 o
   1  -5   2     3900.36     3954.45     84.52 o
   2  -5   2     5371.43     5635.05     94.58 o
   3  -5   2      148.44      202.75     25.06 o
   4  -5   2     4619.40     4427.54    150.87 o
   5  -5   2      515.28      501.32     69.52 o
   6  -5   2     1321.32     1177.87    126.87 o
  -7  -4   2     3582.19     3419.25    162.17 o
  -6  -4   2     1929.17     1930.64     73.76 o
  -5  -4   2     2083.96     2131.27     54.35 o
  -4  -4   2     5021.74     5244.72    115.58 o
  -3  -4   2      354.35      349.39     14.12 o
  -2  -4   2    10437.30    10809.18    148.40 o
  -1  -4   2     1939.78     1893.94     29.29 o
   0  -4   2     6543.07     6586.52     81.88 o
   1  -4   2     6610.94     6869.03     97.41 o
   2  -4   2      905.18      919.88     22.94 o
   3  -4   2     6105.30     5935.38    122.99 o
   4  -4   2      188.25      143.28     21.18 o
   5  -4   2     4318.29     4545.59    158.64 o
   6  -4   2     1695.59     1660.30     99.35 o
  -8  -3   2     2386.65     2073.57    118.58 o
  -7  -3   2      603.09      589.55     40.76 o
  -6  -3   2     3438.86     3618.47     91.05 o
  -5  -3   2     3260.58     3079.21     65.29 o
  -4  -3   2     1704.74     1817.88     46.59 o
  -3  -3   2    10896.13    11188.04    177.69 o
  -2  -3   2      763.89      801.65     14.29 o
  -1  -3   2     9849.64     7214.53    185.46 o
   0  -3   2     1962.10     1879.29     29.12 o
   1  -3   2     5954.98     6052.37     91.58 o
   2  -3   2    11726.29    11928.64    155.99 o
   3  -3   2      232.56      223.57     13.76 o
   4  -3   2     5740.85     5993.61    116.99 o
   5  -3   2      806.73      825.65     43.41 o
   6  -3   2     2648.44     2562.19     89.29 o
   7  -3   2     1965.90     1684.30    106.93 o
  -8  -2   2        5.20      -15.88     30.17 o
  -7  -2   2     5123.03     5367.01    153.87 o
  -6  -2   2     2939.88     2774.82     70.76 o
  -5  -2   2     1993.42     1904.88     43.94 o
  -4  -2   2     6528.39     6730.51    117.17 o
  -3  -2   2     1099.36     1146.28     19.94 o
  -2  -2   2    15208.06    14942.74    184.93 o
  -1  -2   2     1746.12     1904.88     40.41 o
   0  -2   2     7495.18     6876.09    111.52 o
   1  -2   2    11686.37    11928.64    155.99 o
   2  -2   2     2343.91     2394.90     41.11 o
   3  -2   2     7460.35     7634.33    139.40 o
   4  -2   2       72.85       67.05     14.47 o
   5  -2   2     6759.41     7171.83    170.81 o
   6  -2   2     2941.48     3259.02    100.76 o
   7  -2   2      729.47      612.14     47.82 o
  -8  -1   2     3483.32     3414.31    166.93 o
  -7  -1   2      485.84      595.73     39.00 o
  -6  -1   2     4230.37     4355.01    110.82 o
  -5  -1   2     4538.61     4500.42     84.52 o
  -4  -1   2     2174.61     2058.22     42.00 o
  -3  -1   2    19246.05    19379.81    233.98 o
  -2  -1   2     1547.44     1572.43     26.65 o
  -1  -1   2    11516.31    12122.04    184.93 o
   0  -1   2     4372.07     4377.25     94.58 o
   1  -1   2     6723.12     6785.74    117.70 o
   2  -1   2    20567.44    21308.51    294.33 o
   3  -1   2       81.09       93.35     10.59 o
   4  -1   2     5136.27     5428.77    111.35 o
   5  -1   2     1547.23     1636.48     57.70 o
   6  -1   2     3151.80     3273.32    100.93 o
   7  -1   2     2017.69     1963.99     93.17 o
  -8   0   2       64.23        8.82     35.29 o
  -7   0   2     5616.96     6236.77    165.87 o
  -6   0   2     4607.80     4839.04    122.82 o
  -5   0   2     3855.15     3725.41     76.94 o
  -4   0   2     5284.11     5016.03     89.29 o
  -3   0   2       21.03       47.47      6.88 o
  -2   0   2    38165.78    36772.68    451.03 o
  -1   0   2     2524.31     2828.29     44.64 o
   1   0   2    23356.36    24524.30    368.45 o
   2   0   2      648.86      680.43     15.35 o
   3   0   2     8985.01     9277.87    129.52 o
   4   0   2       32.59       21.35     12.35 o
   5   0   2     5428.87     5572.05    131.64 o
   6   0   2     3741.46     4109.21    145.40 o
   7   0   2      649.33      569.26     70.23 o
  -8   1   2     3150.91     2864.11    143.81 o
  -7   1   2      494.27      451.74     48.17 o
  -6   1   2     4357.88     4636.64    125.82 o
  -5   1   2     4234.78     3970.33     79.41 o
  -4   1   2     2322.05     2221.44     39.53 o
  -3   1   2    19461.91    19146.53    267.34 o
  -2   1   2     1568.47     1622.90     27.00 o
  -1   1   2    11771.71    12326.38    186.52 o
   0   1   2     4047.07     4034.03     90.70 o
   1   1   2     6819.32     6765.09     89.82 o
   2   1   2    20716.52    22100.63    274.75 o
   3   1   2       45.62       59.82      9.18 o
   4   1   2     5070.80     5397.89    135.87 o
   5   1   2     1418.80     1532.72     75.70 o
   6   1   2     3079.81     3249.32    119.64 o
   7   1   2     1967.47     2135.16    124.23 o
  -8   2   2        5.92       -1.76     42.88 o
  -7   2   2     5611.29     5578.40    188.28 o
  -6   2   2     2733.76     2700.18    100.41 o
  -4   2   2     7111.20     6806.56    124.76 o
  -3   2   2     1358.03     1320.27     27.53 o
  -2   2   2    14207.46    13943.28    188.46 o
  -1   2   2     2137.82     2289.21     40.23 o
   0   2   2     7918.61     7546.46    138.70 o
   1   2   2    11599.79    11965.35    174.69 o
   2   2   2     2254.09     2345.85     36.70 o
   3   2   2     6981.50     7100.72    141.52 o
   4   2   2       42.02       44.11     15.53 o
   5   2   2     7012.59     7271.71    222.16 o
   6   2   2     3029.20     3302.26    125.46 o
   7   2   2      621.20      704.78     62.47 o
  -8   3   2     2847.23     2877.52    148.76 o
  -7   3   2      509.74      381.50     42.70 o
  -6   3   2     3074.83     3254.26    110.29 o
  -5   3   2     3384.93     3130.74     89.29 o
  -4   3   2     1644.62     1579.13     40.06 o
  -3   3   2    11882.65    11700.30    190.75 o
  -2   3   2      737.00      808.71     19.06 o
  -1   3   2     7690.13     7752.21    140.46 o
   0   3   2     2376.52     2023.99     79.41 o
   2   3   2    11494.11    11974.52    193.05 o
   4   3   2     5701.50     5628.70    119.82 o
   5   3   2      703.61      711.48     51.53 o
   6   3   2     2524.05     2494.60    100.76 o
   7   3   2     2092.96     2189.86    125.82 o
  -7   4   2     4193.81     4494.77    191.46 o
  -6   4   2     2215.59     2273.15     88.05 o
  -5   4   2     1590.90     1565.90     96.35 o
  -4   4   2     4846.34     4950.74    100.58 o
  -3   4   2      375.85      393.15     16.59 o
  -2   4   2    10602.09    10722.01    173.99 o
  -1   4   2     2144.60     2135.16     42.70 o
   0   4   2     6468.62     6579.81    115.93 o
   1   4   2     6585.05     6903.97    125.64 o
   2   4   2      629.12      711.48     51.53 o
   3   4   2     5954.35     6006.67    123.70 o
   4   4   2      101.65      137.29     28.59 o
   5   4   2     4418.62     4711.46    126.87 o
   6   4   2     2075.02     2185.98    113.99 o
  -7   5   2      140.26      116.46     40.76 o
  -6   5   2     2172.24     2366.32    110.29 o
  -5   5   2     2972.77     3331.37    121.23 o
  -4   5   2     1318.29     1372.68     59.11 o
  -3   5   2     8706.59     9052.71    207.87 o
  -2   5   2      315.48      306.86     23.47 o
  -1   5   2     4696.08     5045.85    173.11 o
   0   5   2     3980.32     3761.40    159.70 o
   1   5   2     4112.40     4288.84    126.52 o
   2   5   2     5966.03     6177.13    118.93 o
   3   5   2       97.20      112.93     17.82 o
   4   5   2     4067.79     4371.78    116.64 o
   5   5   2      492.85      559.38     45.70 o
   6   5   2     1277.91     1347.97     89.46 o
  -6   6   2     1072.11      953.23     67.41 o
  -5   6   2     1089.19     1149.10     65.47 o
  -4   6   2     3806.60     4087.68    145.05 o
  -3   6   2      395.79      462.50     37.94 o
  -2   6   2     5081.26     5184.02    163.40 o
  -1   6   2     1511.00     1542.61     92.46 o
   0   6   2     4154.90     4223.02    191.11 o
   1   6   2     3402.65     3438.84     78.88 o
   2   6   2      313.62      332.45     27.53 o
   3   6   2     3973.65     4310.90    110.29 o
   4   6   2      100.68       93.35     22.76 o
   5   6   2     2620.72     2739.53    131.99 o
  -5   7   2     1407.00     1323.44    110.11 o
  -4   7   2      567.07      547.38     60.88 o
  -2   7   2      210.12      178.40     49.41 o
  -1   7   2     3441.71     3643.88    187.58 o
   0   7   2     1025.30     1065.28     90.52 o
   1   7   2     1662.58     1828.65    122.11 o
   3   7   2       25.75       45.70     26.65 o
   4   7   2     2864.61     2669.65    125.82 o
  -1   8   2      395.11      366.86     88.58 o
   0   8   2     2067.71     2317.44    181.93 o
   1   8   2     1510.08     1761.06    155.11 o
   2   8   2      361.54      376.56     96.17 o
  -3  -8   3      211.48      237.69     50.47 o
  -2  -8   3     2542.03     2225.33     98.99 o
  -1  -8   3     1058.50      862.18     81.35 o
   0  -8   3      712.94      689.25     52.94 o
   1  -8   3     2901.05     3102.68    112.23 o
   2  -8   3       10.23       -7.06     54.53 o
  -4  -7   3       23.46       61.76     42.17 o
  -3  -7   3     4216.06     4184.91    168.52 o
  -2  -7   3      686.83      573.32     52.23 o
  -1  -7   3     2361.63     2189.86     66.88 o
   0  -7   3     2910.56     2850.52     98.64 o
   1  -7   3      267.39      218.63     34.76 o
   2  -7   3     3536.70     3578.24    125.64 o
   3  -7   3      207.24      257.45     45.88 o
  -6  -6   3     1835.01     2035.46    117.52 o
  -5  -6   3      627.50      669.66     58.76 o
  -4  -6   3     3732.55     3901.87    157.40 o
  -3  -6   3      230.94      185.28     51.53 o
  -2  -6   3     5016.20     5123.67    132.34 o
  -1  -6   3     2290.23     2378.49     61.41 o
   0  -6   3     1821.76     1622.90     54.17 o
   1  -6   3     4440.24     4449.77    128.82 o
   2  -6   3       83.98       99.17     33.53 o
   3  -6   3     4293.06     4206.61    152.64 o
   4  -6   3      631.15      563.26     69.70 o
   5  -6   3     1462.86     1461.26    112.40 o
  -7  -5   3      715.83      669.66     76.05 o
  -6  -5   3     1125.05     1198.16     78.52 o
  -5  -5   3     4373.08     4746.05    167.81 o
  -4  -5   3      170.39       84.70     26.29 o
  -3  -5   3     5494.72     5628.70    119.82 o
  -2  -5   3     1147.17     1169.22     28.76 o
  -1  -5   3     4260.23     4410.77     78.17 o
   0  -5   3     4348.77     4500.42     61.94 o
   1  -5   3     1673.99     1705.13     38.12 o
   2  -5   3     6958.21     6820.50    166.58 o
   3  -5   3      500.92      448.21     31.94 o
   4  -5   3     3583.70     3813.11    150.52 o
   5  -5   3     1442.75     1302.09    121.23 o
   6  -5   3      825.77      614.25    114.52 o
  -7  -4   3     2579.26     2609.30    107.29 o
  -6  -4   3     3341.28     3493.19     99.35 o
  -5  -4   3      490.82      486.32     31.41 o
  -4  -4   3     5984.65     6263.42    133.05 o
  -3  -4   3      192.07      218.63     12.35 o
  -2  -4   3     9047.19     9653.91    140.29 o
  -1  -4   3     5456.54     5045.85     83.47 o
   0  -4   3     3066.87     3121.39     51.70 o
   1  -4   3     7077.30     7286.00    114.70 o
   2  -4   3       78.04       63.70     14.12 o
   3  -4   3     7054.24     7336.29    179.81 o
   4  -4   3     1131.40     1120.87     50.64 o
   5  -4   3     2464.52     2511.37    109.40 o
   6  -4   3     2730.20     2570.66    140.64 o
  -8  -3   3     2204.32     1986.40    116.11 o
  -7  -3   3     1319.00     1332.62     52.06 o
  -6  -3   3     2788.09     2895.70     67.76 o
  -5  -3   3     7041.54     7393.99    151.75 o
  -4  -3   3      110.73      104.11     13.76 o
  -3  -3   3    10828.62    11366.44    170.11 o
  -2  -3   3     3494.04     3813.11     62.29 o
  -1  -3   3     7733.12     8517.33    131.82 o
   0  -3   3     7763.80     7685.86    117.87 o
   1  -3   3     1573.97     1599.25     23.47 o
   2  -3   3    12607.13    13267.26    212.81 o
   3  -3   3     1247.45     1230.27     47.11 o
   4  -3   3     3709.59     3782.05    108.52 o
   5  -3   3     1732.89     1864.82     72.52 o
   6  -3   3     1140.23     1112.40     58.76 o
   7  -3   3     2835.08     2647.95    151.23 o
  -8  -2   3      193.75      209.99     39.00 o
  -7  -2   3     3577.86     3684.47    112.23 o
  -6  -2   3     5064.26     5165.84    108.70 o
  -5  -2   3      638.06      652.37     27.88 o
  -4  -2   3     9740.37     9769.84    182.64 o
  -3  -2   3      264.99      289.39     14.29 o
  -2  -2   3    14299.86    15575.70    220.22 o
  -1  -2   3    15256.43    16372.06    225.69 o
   0  -2   3     4087.06     3943.86     68.64 o
   1  -2   3    10870.70    10896.71    157.93 o
   2  -2   3       21.55       15.88     12.35 o
   3  -2   3     8897.24     9189.11    169.05 o
   4  -2   3     1619.50     1605.96     47.11 o
   5  -2   3     3014.79     3249.32     95.82 o
   6  -2   3     3706.63     4082.21    128.82 o
   7  -2   3      158.87       75.52     40.23 o
  -8  -1   3     2502.99     2378.49    127.05 o
  -7  -1   3      776.10      842.59     43.94 o
  -6  -1   3     2810.96     2797.05     79.94 o
  -5  -1   3     9288.39     8869.90    205.75 o
  -4  -1   3      407.68      389.80     19.94 o
  -3  -1   3    13382.59    13864.05    187.93 o
  -2  -1   3     3541.26     3823.52     62.29 o
  -1  -1   3     9725.44    10669.96    173.64 o
   0  -1   3     9887.92     6661.69    130.23 o
   1  -1   3     4179.48     4212.08     76.41 o
   2  -1   3    18796.26    19874.07    307.92 o
   3  -1   3     1266.36     1326.44     36.70 o
   4  -1   3     4277.94     4608.23     96.88 o
   5  -1   3     2519.30     2613.54     77.29 o
   6  -1   3     2243.40     2378.49     86.11 o
   7  -1   3     3384.36     3583.18    181.05 o
  -8   0   3      391.50      358.92     46.23 o
  -7   0   3     4173.86     4310.90    121.40 o
  -6   0   3     4997.22     5117.67    126.17 o
  -5   0   3      532.81      531.85     34.94 o
  -4   0   3     7504.23     7379.52    129.87 o
  -3   0   3       78.26       91.76      8.82 o
  -2   0   3    21514.67    22615.72    315.86 o
  -1   0   3     8262.46     9473.21    155.28 o
   0   0   3     5704.08     4310.90     77.29 o
   1   0   3    14211.75    14002.92    208.75 o
   2   0   3      406.62      425.44     15.53 o
   3   0   3    12792.92    13893.69    247.57 o
   4   0   3     1808.36     1850.35     61.41 o
   5   0   3     4421.43     4722.93    150.17 o
   6   0   3     4791.28     5373.18    184.75 o
   7   0   3       63.14       35.12     42.35 o
  -8   1   3     2382.59     2448.72    124.76 o
  -7   1   3      955.69      943.00     59.29 o
  -6   1   3     2924.74     2968.40     86.99 o
  -5   1   3     9118.80     9044.77    191.81 o
  -4   1   3      346.54      344.80     14.12 o
  -3   1   3    13273.85    13228.44    193.22 o
  -2   1   3     3594.80     3849.46     67.76 o
  -1   1   3     9357.20    10054.29    160.05 o
   0   1   3     9469.82     6593.40    122.82 o
   1   1   3     4274.05     4288.84     77.11 o
   2   1   3    18997.78    20147.41    274.22 o
   3   1   3     1363.03     1372.68     31.06 o
   4   1   3     4339.29     4528.65    113.11 o
   5   1   3     2397.62     2895.70    108.52 o
   6   1   3     2200.83     2507.31    109.40 o
   7   1   3     3511.75     3756.29    185.28 o
  -8   2   3       99.43       91.76     51.53 o
  -7   2   3     3594.87     3659.06    137.29 o
  -6   2   3     5423.23     5385.54    166.40 o
  -5   2   3      453.99      510.67     34.23 o
  -4   2   3     9726.80     9530.56    147.70 o
  -3   2   3      127.35      139.40      6.88 o
  -2   2   3    14018.54    14994.09    226.40 o
  -1   2   3    16174.75    17709.80    245.98 o
   0   2   3     4098.03     3844.34     72.88 o
   1   2   3    10616.39    11330.80    178.93 o
   2   2   3       36.80       37.06     12.35 o
   3   2   3     8667.39     9124.88    176.64 o
   4   2   3     1776.75     1575.78     50.11 o
   5   2   3     3263.56     3453.66    118.58 o
   6   2   3     3753.06     4012.86    154.40 o
   7   2   3       90.62      143.28     63.35 o
  -8   3   3     2148.54     2253.21    119.64 o
  -7   3   3      914.62      854.77     66.35 o
  -6   3   3     2819.77     2805.88    102.35 o
  -5   3   3     7627.37     7774.44    185.11 o
  -4   3   3      159.32      153.52     12.53 o
  -3   3   3    11143.76    11492.26    189.16 o
  -2   3   3     3452.96     3735.64     66.70 o
  -1   3   3     7243.94     7685.86    139.93 o
   0   3   3     8226.22     8278.76    175.75 o
   1   3   3     1992.49     1789.30     67.58 o
   2   3   3    12741.74    13161.03    240.87 o
   3   3   3     1441.13     1477.32     45.17 o
   4   3   3     3493.12     3648.82    106.58 o
   5   3   3     1500.90     1490.37     74.64 o
   6   3   3     1304.20     1354.15     77.29 o
   7   3   3     2954.50     3046.74    166.93 o
  -7   4   3     2833.29     2810.29    133.58 o
  -6   4   3     3502.25     3603.30    131.11 o
  -5   4   3      450.58      524.08     34.59 o
  -4   4   3     5495.35     5609.81    106.93 o
  -3   4   3       76.07       94.94     10.59 o
  -2   4   3    10124.25    10265.87    153.17 o
  -1   4   3     5746.71     5105.67    143.99 o
   0   4   3     2820.27     2770.41     66.35 o
   1   4   3     7176.14     7329.06    151.05 o
   2   4   3      103.52       99.17     15.88 o
   3   4   3     6945.65     6792.62    152.28 o
   4   4   3     1244.95     1375.85     68.64 o
   5   4   3     2815.78     2873.11    112.58 o
   6   4   3     2751.13     2886.52    139.93 o
  -7   5   3      581.03      549.49     59.11 o
  -6   5   3     1397.55     1354.15     77.29 o
  -5   5   3     4410.95     4850.86    157.93 o
  -4   5   3      155.79      209.99     23.12 o
  -3   5   3     5912.70     6104.78    124.76 o
  -2   5   3     1045.90     1087.34     27.70 o
  -1   5   3     3886.73     3991.51     79.58 o
   0   5   3     4352.79     4694.17     74.82 o
   1   5   3     1993.34     1825.12     96.88 o
   2   5   3     7483.50     7510.10    145.58 o
   3   5   3      641.23      711.48     33.70 o
   4   5   3     3321.99     3756.29    113.29 o
   5   5   3     1353.65     1400.91     81.70 o
   6   5   3     1037.19     1043.58     81.35 o
  -6   6   3     2168.54     2237.33    111.35 o
  -5   6   3      461.04      486.32     46.23 o
  -4   6   3     3404.34     3533.07    109.93 o
  -3   6   3      124.18      116.46     14.47 o
  -2   6   3     5434.13     4711.46    149.99 o
  -1   6   3     2622.52     2579.30    145.05 o
   0   6   3     1603.79     1768.12    116.64 o
   1   6   3     4509.34     4757.69    150.70 o
   2   6   3      109.59      134.46     24.35 o
   3   6   3     4193.21     4653.94    126.17 o
   4   6   3      775.88      745.54     45.88 o
   5   6   3     1710.68     1736.54     94.58 o
  -5   7   3     2001.30     2085.04    138.17 o
  -4   7   3        3.21      -12.53     37.06 o
  -3   7   3     4432.80     4891.80    276.16 o
  -2   7   3      742.47      673.90     89.46 o
  -1   7   3     2167.35     2237.33    143.11 o
   0   7   3     2777.93     3065.27    190.75 o
   1   7   3      394.62      467.97     83.64 o
   3   7   3      296.96      179.64     37.23 o
   4   7   3     1670.00     1536.08    118.58 o
  -2   8   3     3077.48     3060.68    218.46 o
  -1   8   3     1251.42     1248.10    130.58 o
   0   8   3      544.72      581.43     99.35 o
   1   8   3     2926.93     3307.20    241.57 o
   2   8   3       15.51       74.11     83.11 o
  -3  -8   4      591.66      292.22     86.11 o
  -2  -8   4     1466.74     1308.09    118.58 o
  -1  -8   4     1742.37     1605.96    114.52 o
   0  -8   4      242.46      276.69     39.17 o
   1  -8   4     3336.63     2977.57    128.29 o
  -4  -7   4      157.50       84.70     58.06 o
  -3  -7   4     2775.66     2936.46    150.17 o
  -2  -7   4     1604.21     1616.01     97.93 o
  -1  -7   4     1179.89     1177.87     51.88 o
   0  -7   4     3253.85     3135.50    108.17 o
   1  -7   4       16.91      -28.06     31.59 o
   2  -7   4     3565.41     3404.43    151.93 o
   3  -7   4      587.24      551.43     78.88 o
  -6  -6   4     2749.13     2904.69    158.46 o
  -5  -6   4        8.13      -51.00     49.23 o
  -4  -6   4     3507.05     3664.18    147.52 o
  -3  -6   4     1222.76     1132.16     82.05 o
  -2  -6   4     3016.36     3102.68     79.58 o
  -1  -6   4     3641.01     3844.34    119.82 o
   0  -6   4      285.80      218.63     26.12 o
   1  -6   4     4690.57     4449.77    140.11 o
   2  -6   4      405.84      401.44     40.41 o
   3  -6   4     2804.13     2837.11    134.29 o
   4  -6   4     1411.82     1375.85     99.70 o
  -7  -5   4     1763.05     1810.82    110.82 o
  -6  -5   4      443.01      457.21     46.76 o
  -5  -5   4     5571.19     6013.20    208.40 o
  -4  -5   4      327.91      311.27     31.06 o
  -3  -5   4     4062.10     4012.86     95.82 o
  -2  -5   4     3671.08     3943.86    105.52 o
  -1  -5   4     1909.17     1952.87     40.76 o
   0  -5   4     5890.21     5902.91     90.35 o
   1  -5   4       20.43       17.65     12.35 o
   2  -5   4     5237.00     5453.65    148.93 o
   3  -5   4     1118.20     1172.04     71.82 o
   4  -5   4     1262.20     1180.69     75.00 o
   5  -5   4     2284.12     2233.27    131.11 o
  -7  -4   4     1119.50     1118.05     70.23 o
  -6  -4   4     3987.73     4327.49    132.70 o
  -5  -4   4       17.49        8.82     17.82 o
  -4  -4   4     6015.67     6210.31    311.10 o
  -3  -4   4     1306.40     1317.27     36.53 o
  -2  -4   4     5657.67     5870.80    115.93 o
  -1  -4   4     8034.17     8869.90    166.22 o
   0  -4   4      464.40      462.50     16.23 o
   1  -4   4     6615.57     6696.10    116.82 o
   2  -4   4      387.21      381.50     22.94 o
   3  -4   4     5403.27     5793.68    127.93 o
   4  -4   4     2372.30     2427.90     86.99 o
   5  -4   4      663.00      595.73     49.23 o
   6  -4   4     2719.59     2613.54    146.11 o
  -8  -3   4     1304.66     1057.17     81.88 o
  -7  -3   4     1990.03     2039.16     68.29 o
  -6  -3   4     1116.23     1095.64     44.47 o
  -5  -3   4     6826.29     7030.13    147.87 o
  -4  -3   4      641.12      656.60     28.06 o
  -3  -3   4     7021.96     7122.07    141.87 o
  -2  -3   4     3483.28     3807.99     72.52 o
  -1  -3   4     4524.52     4780.81     87.17 o
   0  -3   4     9520.62     8996.95    135.52 o
   1  -3   4       59.67       88.58     17.47 o
   2  -3   4     9664.34    10359.74    188.11 o
   3  -3   4     2525.34     2652.36     64.94 o
   4  -3   4     2738.10     2805.88     84.52 o
   5  -3   4     2464.47     2708.83     96.17 o
   6  -3   4      276.46      324.68     55.94 o
  -8  -2   4     1578.67     1451.55     76.76 o
  -7  -2   4     1176.11     1195.16     49.41 o
  -6  -2   4     4927.35     4962.56    112.40 o
  -5  -2   4       71.83       63.70     14.12 o
  -4  -2   4     7422.92     7612.27    168.52 o
  -3  -2   4      829.45      932.59     25.59 o
  -2  -2   4     8645.52     9620.91    148.40 o
  -1  -2   4    12729.60    13834.40    237.16 o
   0  -2   4      908.13      815.95     24.00 o
   1  -2   4     9484.02     8447.63    146.64 o
   2  -2   4      166.14      187.58     17.29 o
   3  -2   4     7914.29     7953.19    187.22 o
   4  -2   4     4608.46     4688.34    109.23 o
   5  -2   4     1191.04     1186.51     60.70 o
   6  -2   4     3242.85     3355.55    121.58 o
   7  -2   4       33.45      -52.76     61.58 o
  -8  -1   4     1129.17     1068.11     71.47 o
  -7  -1   4     2356.71     2440.43     78.88 o
  -6  -1   4     1482.35     1323.44     51.88 o
  -5  -1   4     9810.70     9803.01    182.99 o
  -4  -1   4     1340.82     1350.97     40.06 o
  -3  -1   4     8061.62     8509.57    131.82 o
  -2  -1   4     4303.25     5045.85     83.47 o
  -1  -1   4     3362.76     3694.70     66.35 o
   0  -1   4    17103.88    13519.95    244.22 o
   1  -1   4      493.05      491.97     22.41 o
   2  -1   4     8889.26     8877.66    142.40 o
   3  -1   4     4110.72     4136.20     91.94 o
   4  -1   4     2882.07     2819.29     84.70 o
   5  -1   4     2426.73     2465.31    100.05 o
   6  -1   4      508.24      505.03     56.64 o
   7  -1   4     3554.19     3297.49    178.58 o
  -8   0   4     2311.47     2104.28    111.70 o
  -7   0   4     1999.51     1967.70     70.76 o
  -6   0   4     5221.94     5184.02    127.05 o
  -5   0   4       73.09       63.70     17.47 o
  -4   0   4     9197.10     9522.27    139.40 o
  -3   0   4     1690.17     1835.88     32.47 o
  -2   0   4     9855.15    10574.67    155.46 o
  -1   0   4    18794.33    19100.12    278.63 o
   0   0   4       59.79       56.47     17.65 o
   1   0   4     7427.56     6484.70    101.46 o
   2   0   4      211.15      201.52     14.29 o
   3   0   4     8098.90     8486.28    185.81 o
   4   0   4     3969.08     4217.55    136.40 o
   5   0   4     1088.99     1248.10     77.11 o
   6   0   4     2684.50     3009.69    133.58 o
   7   0   4       31.35       40.76     51.53 o
  -8   1   4     1084.19     1054.34     73.58 o
  -7   1   4     2162.58     2265.21     95.99 o
  -6   1   4     1652.92     1589.19     53.64 o
  -5   1   4    10117.08     9811.49    249.69 o
  -4   1   4     1339.35     1274.92     30.00 o
  -3   1   4     7987.89     8248.06    122.11 o
  -2   1   4     4818.73     5287.42     85.58 o
  -1   1   4     4038.05     3975.63     74.11 o
   0   1   4    16226.96    13529.83    195.52 o
   1   1   4      492.17      524.08     17.29 o
   2   1   4     9425.00     9237.46    129.17 o
   3   1   4     4074.83     4288.84     88.05 o
   4   1   4     2867.69     2864.11     85.41 o
   5   1   4     2085.50     2333.67    101.46 o
   6   1   4      502.00      555.32     53.47 o
   7   1   4     3876.26     3771.64    185.81 o
  -8   2   4     1316.27     1366.50     89.99 o
  -7   2   4      950.12      879.47     57.35 o
  -6   2   4     5393.83     5220.37    157.75 o
  -5   2   4      103.96       88.58     14.29 o
  -4   2   4     6760.17     6552.46    101.99 o
  -3   2   4      755.59      766.36     18.53 o
  -2   2   4     9235.56     9995.36    142.76 o
  -1   2   4    13281.70    13441.96    175.40 o
   0   2   4      912.75      847.36     22.06 o
   1   2   4     8715.94     8440.04    146.64 o
   2   2   4      115.85      100.76     16.06 o
   3   2   4     8348.19     8720.08    211.75 o
   4   2   4     4606.88     5105.67    168.17 o
   5   2   4     1149.38     1098.46     69.52 o
   6   2   4     3244.02     3074.63    144.34 o
   7   2   4       29.89       -7.06     54.53 o
  -8   3   4      908.86      857.24     78.70 o
  -7   3   4     1755.86     1857.59     90.52 o
  -6   3   4     1136.20     1143.46     56.82 o
  -5   3   4     7404.56     7553.87    153.34 o
  -4   3   4      574.75      587.43     20.29 o
  -3   3   4     5662.38     6032.79     97.93 o
  -2   3   4     3778.12     4098.44     69.88 o
  -1   3   4     5101.48     5466.00    105.52 o
   0   3   4     8510.57     8965.01    198.87 o
   1   3   4       58.64       80.82     17.29 o
   2   3   4    10207.43    10359.74    188.11 o
   3   3   4     2525.85     2579.30     80.99 o
   4   3   4     2480.04     2735.12    109.76 o
   5   3   4     2273.41     2490.37    109.05 o
   6   3   4      353.91      278.10     61.58 o
  -7   4   4      912.45     1000.52     66.53 o
  -6   4   4     4191.45     4371.78    155.46 o
  -5   4   4       15.78        8.82     19.59 o
  -4   4   4     4961.36     5105.67     95.99 o
  -3   4   4     1258.26     1323.44     36.70 o
  -2   4   4     6117.72     6403.70    114.35 o
  -1   4   4     8143.06     9407.92    236.28 o
   0   4   4      315.17      302.45     17.47 o
   1   4   4     5618.22     5857.92    173.64 o
   2   4   4      293.78      326.27     22.76 o
   3   4   4     5966.67     6190.37    158.64 o
   4   4   4     2332.43     2490.37    104.82 o
   5   4   4      568.04      462.50     57.88 o
   6   4   4     2647.56     2717.65    144.52 o
  -7   5   4     1460.12     1513.14     88.23 o
  -6   5   4      554.85      571.37     50.29 o
  -5   5   4     5998.66     6987.96    182.64 o
  -4   5   4      381.04      406.56     30.53 o
  -3   5   4     3392.09     3331.37     72.70 o
  -2   5   4     3615.76     3844.34     98.99 o
  -1   5   4     2103.61     1864.82     58.06 o
   0   5   4     5468.31     5565.88    119.11 o
   1   5   4       21.28       -3.53     12.35 o
   2   5   4     5393.03     6000.14    175.75 o
   3   5   4     1217.20     1382.03     62.47 o
   4   5   4     1096.32     1236.27     67.94 o
   5   5   4     1836.94     1846.65    101.11 o
  -6   6   4     2845.56     2936.46    136.58 o
  -5   6   4       13.84       12.53     37.06 o
  -4   6   4     3175.22     3074.63     97.76 o
  -3   6   4     1023.09      857.24     39.35 o
  -2   6   4     3385.42     3593.24    196.40 o
  -1   6   4     4058.90     4349.54     72.00 o
   0   6   4      152.74      143.28     23.12 o
   1   6   4     4141.00     4371.78    138.87 o
   2   6   4      234.14      229.93     21.70 o
   3   6   4     2930.45     3037.39     92.64 o
   4   6   4     1587.62     1579.13     73.41 o
  -5   7   4     2585.19     2366.32    179.81 o
  -4   7   4      204.39      308.27     47.29 o
  -3   7   4     2573.73     2864.11    206.81 o
  -2   7   4     1362.99     1493.55    126.70 o
  -1   7   4     1286.91     1230.27    100.23 o
   0   7   4     3196.87     3578.24    221.10 o
   1   7   4       16.23      -91.76     69.17 o
   2   7   4     3742.06     3854.75    161.64 o
   3   7   4      664.10      660.84     62.64 o
  -2   8   4     1646.23     1739.89    161.28 o
  -1   8   4     1876.68     2285.15    192.69 o
   0   8   4      191.52       31.76     77.64 o
   1   8   4     3001.57     3419.25    245.63 o
  -2  -8   5      254.58      280.92     67.58 o
  -1  -8   5     2888.35     2635.07    159.52 o
   0  -8   5       42.58      134.46     84.70 o
  -4  -7   5      792.94      702.66     91.23 o
  -3  -7   5     1448.85     1464.43    115.76 o
  -2  -7   5     3146.75     3083.98    139.93 o
  -1  -7   5      126.88      100.76     49.76 o
   0  -7   5     3196.28     3168.50    151.40 o
   1  -7   5      363.14      315.69     58.23 o
   2  -7   5     1814.77     1771.65    120.17 o
   3  -7   5     1371.27     1366.50    133.58 o
  -6  -6   5     2902.10     2895.70    239.63 o
  -5  -6   5      206.43      213.69     61.41 o
  -4  -6   5     3105.07     3225.50    143.11 o
  -3  -6   5     2265.24     1934.35    107.11 o
  -2  -6   5     1043.69      971.58     65.47 o
  -1  -6   5     4954.10     5497.06    267.87 o
   0  -6   5       39.87       49.23     38.82 o
   1  -6   5     3924.11     3886.16    157.05 o
   2  -6   5     1216.31     1295.92     87.70 o
   3  -6   5     1474.48     1555.84    106.05 o
   4  -6   5     2429.79     2337.73    138.17 o
  -7  -5   5     2502.58     2752.76    140.99 o
  -6  -5   5       25.44       84.70     44.11 o
  -5  -5   5     4434.76     4798.28    174.52 o
  -4  -5   5     1441.10     1432.50     82.76 o
  -3  -5   5     2430.71     2333.67     89.29 o
  -2  -5   5     4295.59     3813.11    108.88 o
  -1  -5   5      630.46      547.38     25.59 o
   0  -5   5     7257.34     6862.15    125.29 o
   1  -5   5      658.19      599.78     37.06 o
   2  -5   5     3296.15     3302.26    130.40 o
   3  -5   5     2800.85     2801.47    128.99 o
   4  -5   5      543.60      569.26     74.11 o
   5  -5   5     2898.06     2945.63    159.52 o
  -7  -4   5       69.94       68.47     29.82 o
  -6  -4   5     4041.20     4366.13    133.23 o
  -5  -4   5      254.79      253.40     29.47 o
  -4  -4   5     4137.56     4223.02     98.29 o
  -3  -4   5     4186.48     4294.31    110.11 o
  -2  -4   5     2137.56     2050.63     68.47 o
  -1  -4   5     7795.30     6498.29    155.81 o
   0  -4   5      283.57      242.81     15.70 o
   1  -4   5     5829.75     5870.80    122.29 o
   2  -4   5     1574.83     1619.54     60.88 o
   3  -4   5     2931.16     3023.63     83.11 o
   4  -4   5     3861.21     4103.74    123.87 o
   5  -4   5      257.66      257.45     47.11 o
  -8  -3   5      632.46      449.97     55.23 o
  -7  -3   5     3569.00     3538.18    114.87 o
  -6  -3   5       92.85       56.47     19.59 o
  -5  -3   5     6599.13     6966.96    147.34 o
  -4  -3   5     4237.53     4349.54     83.11 o
  -3  -3   5     2985.91     3097.92     65.47 o
  -2  -3   5     6410.43     6841.32    152.81 o
  -1  -3   5      671.88      575.26     22.23 o
   0  -3   5     9441.50     8673.15    164.28 o
   1  -3   5     2102.94     2062.10     53.47 o
   2  -3   5     4828.43     4856.69    105.35 o
   3  -3   5     2717.13     2801.47     75.52 o
   4  -3   5      546.22      520.20     32.64 o
   5  -3   5     3080.07     3135.50     94.05 o
   6  -3   5       21.84       59.82     51.35 o
  -8  -2   5     3514.55     3424.01    132.70 o
  -7  -2   5      183.93      208.75     31.59 o
  -6  -2   5     5369.42     5497.06    124.58 o
  -5  -2   5      476.60      482.62     27.70 o
  -4  -2   5     6363.34     6471.11    114.87 o
  -3  -2   5     6931.47     7300.47    143.64 o
  -2  -2   5     2622.51     2900.11     58.76 o
  -1  -2   5    12439.14    12513.78    206.81 o
   0  -2   5      895.54      782.77     23.47 o
   1  -2   5     7133.39     6236.77    145.93 o
   2  -2   5     1284.56     1253.92     41.64 o
   3  -2   5     3172.99     3235.03     81.17 o
   4  -2   5     6000.75     6559.34    142.93 o
   5  -2   5      105.61      164.11     36.53 o
   6  -2   5     1978.72     1750.48    115.93 o
  -8  -1   5      723.25      567.32     60.00 o
  -7  -1   5     3895.41     3938.57    110.64 o
  -6  -1   5      120.73      161.99     24.53 o
  -5  -1   5     9118.79     9261.81    177.87 o
  -4  -1   5     5183.82     5159.84    108.70 o
  -3  -1   5     4061.00     4250.37     76.76 o
  -2  -1   5     6783.66     7336.29    129.52 o
  -1  -1   5     1170.86     1177.87     28.76 o
   0  -1   5    17579.95    15283.48    218.10 o
   1  -1   5     1997.47     1800.06     42.70 o
   2  -1   5     5434.97     5123.67    114.35 o
   3  -1   5     4916.19     5367.01    129.17 o
   4  -1   5      876.80      909.65     63.35 o
   5  -1   5     3800.39     4119.97    129.34 o
   6  -1   5       15.58       22.94     35.47 o
  -8   0   5     4002.29     3828.64    181.93 o
  -7   0   5      134.65      114.70     26.12 o
  -6   0   5     4780.85     4711.46    144.17 o
  -5   0   5      305.07      302.45     14.65 o
  -4   0   5     7379.08     7358.00    144.17 o
  -3   0   5     7582.65     7789.26    125.99 o
  -2   0   5     5676.54     6276.65    106.58 o
  -1   0   5    13700.10    12978.40    191.46 o
   0   0   5      779.89      827.95     28.94 o
   1   0   5    10113.02     8563.92    132.17 o
   2   0   5     2368.00     2482.08     62.82 o
   3   0   5     5227.91     5373.18    135.52 o
   4   0   5     6932.79     7531.98    182.28 o
   5   0   5       55.28      114.70     44.11 o
   6   0   5     2855.83     2859.52    157.23 o
  -8   1   5      614.41      478.91     55.23 o
  -7   1   5     3809.11     3859.87    135.70 o
  -6   1   5      120.97      109.40     31.59 o
  -5   1   5     8764.56     8673.15    179.99 o
  -4   1   5     5306.21     5287.42    103.93 o
  -3   1   5     3752.87     4018.15     69.17 o
  -2   1   5     6481.89     7293.24    129.17 o
  -1   1   5     1363.28     1350.97     30.88 o
   0   1   5    16791.09    14636.23    193.05 o
   1   1   5     2284.99     2039.16     41.82 o
   2   1   5     5977.10     5497.06    118.40 o
   3   1   5     4594.96     4682.52    149.46 o
   4   1   5      772.98      743.25     43.59 o
   5   1   5     3733.83     3996.80    116.82 o
   6   1   5       29.79      -15.88     42.17 o
  -8   2   5     3805.71     3598.36    171.34 o
  -7   2   5       83.60      217.40     66.88 o
  -6   2   5     5167.26     5129.67    162.52 o
  -5   2   5      456.49      451.74     26.82 o
  -4   2   5     6081.09     6336.65    113.64 o
  -3   2   5     6961.67     7885.96    149.28 o
  -2   2   5     2560.27     2695.77     48.00 o
  -1   2   5    12491.14    11919.47    211.05 o
   0   2   5      905.38      803.95     23.82 o
   1   2   5     6485.58     5698.22    101.46 o
   2   2   5     1210.70     1137.81     48.17 o
   3   2   5     3481.88     3468.48    128.64 o
   4   2   5     6023.09     6648.10    219.16 o
   5   2   5       43.53      120.17     47.82 o
   6   2   5     1902.17     1687.83    106.93 o
  -8   3   5      558.83      575.26     64.41 o
  -7   3   5     3612.63     3453.66    148.05 o
  -6   3   5       97.50      112.93     26.82 o
  -5   3   5     7078.19     7214.53    157.05 o
  -4   3   5     4604.80     4885.98     88.05 o
  -3   3   5     2554.12     2779.23     57.53 o
  -2   3   5     6336.04     6924.96    104.82 o
  -1   3   5      775.33      738.66     25.06 o
   0   3   5     9593.54     9157.00    152.81 o
   1   3   5     2303.67     2181.92     58.94 o
   2   3   5     4657.44     4517.36    124.23 o
   3   3   5     2635.69     2630.65     86.11 o
   4   3   5      481.25      524.08     51.88 o
   5   3   5     2918.02     2922.87    131.64 o
   6   3   5        5.17      109.40     66.70 o
  -7   4   5       76.65       22.94     37.06 o
  -6   4   5     3856.45     3975.63    137.81 o
  -5   4   5      239.94      280.92     28.23 o
  -4   4   5     4389.70     4642.47     91.58 o
  -3   4   5     4460.51     4827.39     93.35 o
  -2   4   5     2299.70     2366.32     61.23 o
  -1   4   5     8222.94     6356.77    187.58 o
   0   4   5      320.26      266.98     19.23 o
   1   4   5     5134.34     4763.34    110.11 o
   2   4   5     1593.38     1474.14     51.53 o
   3   4   5     3450.47     3807.99    139.93 o
   4   4   5     3737.31     4250.37    153.34 o
   5   4   5      140.29       93.35     43.76 o
  -7   5   5     2278.64     2217.39    118.76 o
  -6   5   5       27.39       61.76     31.76 o
  -5   5   5     4880.61     5105.67    137.99 o
  -4   5   5     1745.07     1800.06     64.23 o
  -3   5   5     2011.88     1952.87     66.88 o
  -2   5   5     3977.36     3975.63     79.41 o
  -1   5   5      745.61      660.84     32.47 o
   0   5   5     7523.24     6882.97    195.16 o
   1   5   5      851.36      864.65     46.94 o
   2   5   5     3227.73     3558.12    120.35 o
   3   5   5     2811.60     3065.27    120.87 o
   4   5   5      486.99      501.32     54.53 o
   5   5   5     2643.05     2700.18    139.76 o
  -6   6   5     2494.98     2490.37    121.58 o
  -5   6   5      242.27      262.92     36.70 o
  -4   6   5     3169.96     3463.54    133.58 o
  -3   6   5     2095.08     2362.08     97.93 o
  -2   6   5      955.46      775.71     39.70 o
  -1   6   5     5348.95     5385.54    129.52 o
   0   6   5       54.33       65.11     15.53 o
   1   6   5     3383.89     3684.47     96.88 o
   2   6   5     1059.22     1024.52     48.35 o
   3   6   5     1662.33     1694.71     72.70 o
   4   6   5     2762.92     2687.12    108.88 o
  -4   7   5     1085.90     1046.23     76.05 o
  -3   7   5     1125.73     1183.69    127.23 o
  -2   7   5     2717.03     3196.91    199.58 o
  -1   7   5      152.98      164.11     55.94 o
   0   7   5     3402.58     3735.64    225.87 o
   1   7   5      443.17      529.91     79.23 o
   2   7   5     1628.66     1506.61     91.23 o
   3   7   5     1329.58     1227.45     85.41 o
  -1   8   5     3043.02     3126.15    239.63 o
   0   8   5       64.42      222.34     72.70 o
  -4  -7   6     1673.83     1684.30    117.17 o
  -3  -7   6      689.11      787.36     87.17 o
  -2  -7   6     3169.59     3206.44    166.58 o
  -1  -7   6       58.12       56.47     60.00 o
   0  -7   6     2893.59     2832.70    160.93 o
   1  -7   6     1228.64     1200.98    101.99 o
   2  -7   6     1075.80     1118.05     95.46 o
  -6  -6   6     2180.21     2213.50    138.34 o
  -5  -6   6      937.90      989.94     87.17 o
  -4  -6   6     1631.35     1971.40    149.28 o
  -3  -6   6     3449.69     3493.19    158.81 o
  -2  -6   6      205.80      160.93     83.11 o
  -1  -6   6     3950.45     4087.68    150.34 o
   0  -6   6      629.56      545.44     66.70 o
   1  -6   6     2501.41     2465.31    125.11 o
   2  -6   6     1938.54     1886.70    113.11 o
   3  -6   6      377.18      415.03     61.58 o
  -7  -5   6     3047.68     3163.74    165.34 o
  -6  -5   6      320.14      295.22     56.29 o
  -5  -5   6     2780.09     2536.78    122.64 o
  -4  -5   6     3207.32     3488.25    143.81 o
  -2  -5   6     5019.74     4371.78    227.81 o
  -1  -5   6       93.44       83.11     26.82 o
   0  -5   6     5363.76     5033.85    131.11 o
   1  -5   6     1672.32     1585.84     83.64 o
   2  -5   6     1044.96     1106.93     78.35 o
   3  -5   6     3190.92     3498.30    158.99 o
   4  -5   6      175.13       90.17     51.00 o
  -7  -4   6       54.42      -33.53     54.53 o
  -6  -4   6     3651.91     3813.11    129.70 o
  -5  -4   6     1228.09     1302.09     51.53 o
  -4  -4   6     3034.67     3070.04     83.82 o
  -3  -4   6     7001.82     7415.70    224.28 o
  -2  -4   6      192.43      116.46     20.82 o
  -1  -4   6     6497.91     5870.80    122.29 o
   0  -4   6     1346.56     1215.63     38.12 o
   1  -4   6     4268.14     4114.50    102.35 o
   2  -4   6     3086.37     3173.27     85.23 o
   3  -4   6      743.74      709.37     53.64 o
   4  -4   6     4163.92     4098.44    139.76 o
   5  -4   6      215.12      124.93     49.76 o
  -8  -3   6      270.41      209.99     42.53 o
  -7  -3   6     3876.82     3917.57    115.76 o
  -6  -3   6      349.71      250.75     27.88 o
  -5  -3   6     4760.86     5123.67    126.34 o
  -4  -3   6     5058.30     5159.84     96.52 o
  -3  -3   6     1460.18     1552.49     56.29 o
  -2  -3   6     7740.29     7707.91    154.93 o
  -1  -3   6       18.67        8.82     17.82 o
   0  -3   6    10256.14     9473.21    179.81 o
   1  -3   6     5093.78     4827.39    122.64 o
   2  -3   6     2606.34     2378.49     69.70 o
   3  -3   6     3624.25     3553.18     95.11 o
   4  -3   6       19.23       51.00     26.47 o
   5  -3   6     4295.93     4157.73    270.86 o
  -8  -2   6     3628.07     3478.36    133.76 o
  -7  -2   6      115.18       97.41     26.47 o
  -6  -2   6     3690.99     3933.28    100.05 o
  -5  -2   6     1186.61     1230.27     41.29 o
  -4  -2   6     5987.89     5902.91    154.93 o
  -3  -2   6     8321.15     8965.01    246.51 o
  -2  -2   6      100.31      104.11     16.23 o
  -1  -2   6    12731.38    11108.28    230.28 o
   0  -2   6      969.79      909.65     37.94 o
   1  -2   6     5487.51     4798.28    122.29 o
   2  -2   6     5272.14     5256.90    140.11 o
   3  -2   6     1238.06     1305.09     57.70 o
   4  -2   6     6495.67     7107.78    191.28 o
   5  -2   6      376.10      358.92     44.64 o
   6  -2   6     1656.04     1271.92     80.82 o
  -8  -1   6      470.88      451.74     55.41 o
  -7  -1   6     3884.64     3938.57    115.93 o
  -6  -1   6      853.67      808.71     35.82 o
  -5  -1   6     7158.18     7531.98    160.40 o
  -4  -1   6     5254.02     5317.95    128.64 o
  -3  -1   6      666.49      722.78     29.29 o
  -2  -1   6    10369.53    11519.26    225.34 o
  -1  -1   6       99.31       97.41     15.70 o
   0  -1   6    12228.82    11700.30    218.10 o
   1  -1   6     5896.80     4880.16    123.17 o
   2  -1   6     2175.86     2092.63     65.29 o
   3  -1   6     4603.83     4648.11    125.99 o
   4  -1   6      198.64      144.34     31.23 o
   5  -1   6     4432.19     4472.36    140.46 o
   6  -1   6      594.23      533.79     69.88 o
  -8   0   6     4215.25     4071.62    182.28 o
  -7   0   6      217.61      211.22     35.47 o
  -6   0   6     3982.62     3991.51    106.23 o
  -5   0   6     1517.32     1487.02     45.35 o
  -4   0   6     5509.49     5647.58    113.64 o
  -3   0   6    11462.15    11846.24    219.52 o
  -2   0   6      103.93       93.35     13.76 o
  -1   0   6    10129.10     8996.95    143.46 o
   0   0   6     1852.10     1775.18     39.00 o
   1   0   6     6111.98     5256.90    158.46 o
   2   0   6     3961.34     3751.17    102.88 o
   3   0   6     1857.41     1986.40     63.70 o
   4   0   6     5768.99     6013.20    182.46 o
   5   0   6      530.65      411.68     46.06 o
   6   0   6     2478.27     2411.49    144.34 o
  -8   1   6      510.28      418.56     55.06 o
  -7   1   6     4282.36     4179.44    146.64 o
  -6   1   6      755.01      722.78     31.59 o
  -5   1   6     7092.26     7243.12    164.46 o
  -4   1   6     6098.53     6269.95    186.34 o
  -3   1   6      904.23      937.70     33.53 o
  -2   1   6     9799.25    10436.86    163.05 o
  -1   1   6      141.01      146.28     16.23 o
   0   1   6    12476.91    12251.92    204.52 o
   1   1   6     6203.84     5208.19    115.23 o
   2   1   6     2294.51     2245.27     67.76 o
   3   1   6     4047.12     4002.09    106.23 o
   4   1   6      161.08      141.34     27.00 o
   5   1   6     4823.39     4631.00    188.63 o
   6   1   6      514.43      444.68     67.41 o
  -8   2   6     3999.24     3849.46    177.17 o
  -7   2   6      104.21      100.76     37.06 o
  -6   2   6     3461.03     3568.18    100.41 o
  -5   2   6     1185.23     1189.34     43.41 o
  -4   2   6     6463.91     6813.44    166.40 o
  -3   2   6     8698.92     9703.49    165.52 o
  -2   2   6       79.43       90.17     10.41 o
  -1   2   6    12754.25    11214.69    169.05 o
   0   2   6     1140.34     1079.05     33.17 o
   1   2   6     5743.36     4734.40    104.11 o
   2   2   6     4952.69     4579.65    130.76 o
   3   2   6     1180.52     1160.57     65.82 o
   4   2   6     6993.85     7531.98    240.69 o
   5   2   6      380.78      368.45     59.64 o
   6   2   6     1459.19     1305.09    106.23 o
  -8   3   6      284.27      253.40     50.82 o
  -7   3   6     3869.99     3583.18    140.81 o
  -6   3   6      259.55      241.57     26.12 o
  -5   3   6     4646.17     4933.09    123.87 o
  -4   3   6     5410.47     5749.04    101.99 o
  -3   3   6     1596.87     1764.59     42.35 o
  -2   3   6     6674.62     7030.13    119.82 o
  -1   3   6       13.85       21.35     10.41 o
   0   3   6    11535.44    10695.90    191.11 o
   1   3   6     5039.06     4734.40    132.87 o
   2   3   6     2234.78     2213.50     94.94 o
   3   3   6     3701.86     3568.18    135.52 o
   4   3   6       48.02       52.76     35.47 o
   5   3   6     4443.03     4489.12    202.58 o
  -7   4   6       62.33       59.82     46.06 o
  -6   4   6     2890.61     3051.33     97.41 o
  -5   4   6     1022.80     1038.11     48.70 o
  -4   4   6     3383.60     3458.60     93.88 o
  -3   4   6     7142.86     7715.33    132.87 o
  -2   4   6      224.84      221.10     17.47 o
  -1   4   6     5909.51     5391.71    117.17 o
   0   4   6     1494.63     1212.63     58.58 o
   1   4   6     4774.26     4591.12    113.82 o
   3   4   6      772.16      740.95     52.58 o
   4   4   6     4637.21     5075.67    185.64 o
   5   4   6      271.71      222.34     57.70 o
  -7   5   6     3086.80     3116.62    159.52 o
  -6   5   6      280.68      269.81     37.23 o
  -5   5   6     2898.35     3107.27     98.29 o
  -4   5   6     3553.21     3959.74    116.29 o
  -3   5   6      626.95      597.67     37.06 o
  -2   5   6     4295.02     4272.25    142.76 o
  -1   5   6       60.67       26.29     26.29 o
   0   5   6     6116.88     5704.57    177.69 o
   1   5   6     1881.94     1803.59     82.05 o
   2   5   6      857.35      953.23     57.00 o
   3   5   6     2914.09     2968.40    118.93 o
   4   5   6      187.76      169.58     51.35 o
  -6   6   6     2002.90     1807.12     85.76 o
  -5   6   6      847.51      782.77     54.00 o
  -4   6   6     2123.90     1975.28     78.35 o
  -3   6   6     3635.48     3613.53    136.40 o
  -2   6   6      123.72      107.64     31.41 o
  -1   6   6     4287.28     4223.02    147.34 o
   0   6   6      568.30      575.26     36.35 o
   1   6   6     2367.44     2345.85     93.52 o
   2   6   6     1868.89     1879.29     94.76 o
   3   6   6      457.97      401.44     50.47 o
  -4   7   6     1861.67     1963.99    171.34 o
  -3   7   6      653.62      618.49     91.94 o
  -2   7   6     2958.23     3102.68    210.52 o
  -1   7   6       27.42       97.41     53.11 o
   0   7   6     3469.56     3901.87    246.69 o
   1   7   6     1451.36     1454.91     89.64 o
   2   7   6      908.47      881.94     69.88 o
  -4  -7   7     2813.68     1941.76    203.63 o
  -3  -7   7       72.66      -58.41     68.64 o
  -2  -7   7     2464.83     2579.30    226.22 o
  -1  -7   7      651.84      577.37    167.64 o
   0  -7   7     1397.80     1251.10    103.93 o
   1  -7   7     1839.58     1743.42    126.34 o
  -5  -6   7     2220.74     2403.20    152.46 o
  -4  -6   7      517.21      567.32     76.05 o
  -3  -6   7     4129.88     3603.30    247.04 o
  -2  -6   7      121.72     -124.93    116.46 o
  -1  -6   7     2778.57     2378.49    180.34 o
   0  -6   7     1950.85     1997.69    105.17 o
   1  -6   7     1256.36     1277.92     93.17 o
   2  -6   7     2576.76     2622.18    146.28 o
   3  -6   7       10.55     -102.52     86.82 o
  -6  -5   7     1175.70     1413.44    104.29 o
  -5  -5   7     1412.79     1435.67     92.29 o
  -4  -5   7     3472.44     3488.25    148.93 o
  -3  -5   7       61.95       45.70     68.82 o
  -2  -5   7     5265.27     4891.80    270.34 o
  -1  -5   7      716.57      837.65     99.70 o
   0  -5   7     3152.93     3060.69    185.99 o
   1  -5   7     3612.96     3528.13    149.64 o
   2  -5   7      278.39      256.22     51.17 o
   3  -5   7     3317.69     3488.25    168.70 o
   4  -5   7      104.82      201.52     90.70 o
  -7  -4   7      405.40      398.09     67.05 o
  -6  -4   7     1678.01     1768.12     77.64 o
  -5  -4   7     2376.99     2448.72     83.11 o
  -4  -4   7     1259.55     1311.09     60.88 o
  -3  -4   7     6541.96     6491.40    175.93 o
  -2  -4   7      291.85      283.75     35.47 o
  -1  -4   7     4437.51     3823.52    134.99 o
   0  -4   7     2242.12     1982.70     71.11 o
   1  -4   7     2409.07     2337.73     85.23 o
   2  -4   7     4113.95     3828.64    103.93 o
   3  -4   7       51.98       31.76     33.53 o
   4  -4   7     3189.24     2850.52    157.05 o
  -8  -3   7       30.19       63.70     83.11 o
  -7  -3   7     3402.16     3463.54    118.58 o
  -6  -3   7     1954.05     2135.16     73.76 o
  -5  -3   7     1309.36     1454.91     54.53 o
  -4  -3   7     5364.15     5281.25    122.11 o
  -3  -3   7      201.73      192.16     27.88 o
  -2  -3   7     5250.32     4986.38    112.76 o
  -1  -3   7     1287.85     1265.92     44.82 o
   0  -3   7     5337.45     4682.52    109.23 o
   1  -3   7     4177.93     3802.70    108.88 o
   2  -3   7      423.50      428.80     45.17 o
   3  -3   7     3295.57     3384.84    107.46 o
   4  -3   7      161.43      160.93     38.29 o
   5  -3   7     2984.88     2891.11    158.11 o
  -8  -2   7     3069.80     3079.21    153.87 o
  -7  -2   7     1057.32     1043.58     48.88 o
  -6  -2   7     2474.45     2587.77     76.94 o
  -5  -2   7     2920.26     3028.22     83.29 o
  -4  -2   7     1694.29     1746.95     59.64 o
  -3  -2   7     8566.20     8447.63    193.05 o
  -2  -2   7     1326.84     1195.16     40.59 o
  -1  -2   7     6608.66     6170.60    145.23 o
   0  -2   7     1333.04     1274.92     51.00 o
   1  -2   7     1893.28     1622.90     57.53 o
   2  -2   7     6471.97     6032.79    156.70 o
   3  -2   7      146.15       88.58     31.59 o
   4  -2   7     3578.14     3419.25    117.87 o
   5  -2   7      691.91      506.97     64.23 o
  -8  -1   7        6.43      -37.06     36.88 o
  -7  -1   7     4230.12     4327.49    132.70 o
  -6  -1   7     2959.23     2959.22     77.64 o
  -5  -1   7     2541.11     2617.77     68.82 o
  -4  -1   7     5181.07     5287.42    122.11 o
  -3  -1   7      104.55      156.70     24.17 o
  -2  -1   7     9816.27    10164.05    194.81 o
  -1  -1   7      824.31      773.24     32.64 o
   0  -1   7     6790.71     6723.63    158.46 o
   1  -1   7     6686.45     5987.26    149.46 o
   2  -1   7      130.12      130.58     27.88 o
   3  -1   7     4655.62     4455.42    128.99 o
   4  -1   7        0.77       22.94     26.47 o
   5  -1   7     2893.21     2770.41    123.87 o
  -8   0   7     3456.58     3302.26    159.34 o
  -7   0   7      843.47      919.88     56.11 o
  -6   0   7     2240.07     2403.20     74.11 o
  -5   0   7     2982.37     3060.68     74.29 o
  -4   0   7     2933.93     2846.11     76.23 o
  -3   0   7    11018.87    11019.88    238.04 o
  -2   0   7     1015.92      961.00     36.53 o
  -1   0   7     7003.81     6058.90    117.70 o
   0   0   7     2931.17     3088.57     74.64 o
   1   0   7     3569.54     3404.43     98.11 o
   2   0   7     6822.26     5503.41    193.22 o
   3   0   7        2.94        0.00     17.65 o
   4   0   7     4530.63     4477.83    134.99 o
   5   0   7      932.34      872.06     94.23 o
   6   0   7      928.78      845.06     90.35 o
  -8   1   7        6.44       47.47     37.06 o
  -7   1   7     4115.97     4206.61    158.11 o
  -6   1   7     2768.73     2669.65     82.41 o
  -5   1   7     2294.11     2341.79     65.11 o
  -4   1   7     5223.77     5317.95    122.46 o
  -3   1   7      189.94      209.99     23.12 o
  -2   1   7     9004.15     9828.07    199.93 o
  -1   1   7      945.82      815.95     28.76 o
   0   1   7     7368.08     7107.78    127.58 o
   1   1   7     6662.05     6785.74    159.17 o
   2   1   7      121.80      132.52     23.29 o
   3   1   7     4359.80     4377.25    122.29 o
   4   1   7       34.92      -29.82     37.23 o
   5   1   7     3228.51     3046.74    152.99 o
  -8   2   7     2898.12     2783.64    150.70 o
  -7   2   7     1135.58     1005.82     66.70 o
  -6   2   7     2230.45     2253.21     75.70 o
  -5   2   7     2405.77     2524.07     76.05 o
  -4   2   7     1790.72     1694.71     72.70 o
  -3   2   7     8657.40     8790.84    196.93 o
  -2   2   7     1338.97     1200.98     31.94 o
  -1   2   7     6316.19     5590.93    106.76 o
   0   2   7     1017.09     1118.05     64.58 o
   1   2   7     2068.21     1872.06     69.00 o
   2   2   7     6422.62     5547.00    175.22 o
   3   2   7      141.17      166.22     47.64 o
   4   2   7     3807.44     3730.52    153.87 o
   5   2   7      611.27      563.26     83.82 o
  -8   3   7        7.59        1.76     57.17 o
  -7   3   7     3582.75     3488.25    158.81 o
  -6   3   7     2228.00     2419.61     78.52 o
  -5   3   7     1322.40     1354.15     52.58 o
  -4   3   7     5072.21     5214.37    115.23 o
  -3   3   7      154.34      169.58     14.29 o
  -2   3   7     5185.74     5342.48    104.46 o
  -1   3   7     1144.97     1090.16     36.00 o
   0   3   7     5500.55     5385.54    110.99 o
   1   3   7     4190.95     3818.22    119.46 o
   2   3   7      255.47      315.69     47.82 o
   3   3   7     3080.44     3023.63    124.76 o
   4   3   7       46.67        5.29     40.76 o
   5   3   7     3121.74     3278.26    168.34 o
  -7   4   7      515.14      541.55     50.82 o
  -6   4   7     1528.95     1552.49     62.82 o
  -5   4   7     2195.53     2390.85     77.99 o
  -4   4   7     1377.60     1454.91     57.70 o
  -3   4   7     7172.03     7430.17    188.28 o
  -2   4   7      369.16      312.69     25.23 o
  -1   4   7     3653.84     3254.26     86.29 o
   0   4   7     2267.88     1993.99     63.70 o
   1   4   7     2716.61     2440.43     99.52 o
   2   4   7     3672.04     3483.30    133.93 o
   3   4   7       33.73       56.47     40.41 o
   4   4   7     3494.96     3438.84    157.58 o
  -6   5   7     1280.74     1454.91     73.76 o
  -5   5   7     1321.64     1422.97     63.35 o
  -4   5   7     3250.66     3244.56     95.64 o
  -3   5   7       52.57       88.58     30.00 o
  -2   5   7     5124.71     4421.89    134.11 o
  -1   5   7      574.26      451.74     46.41 o
   0   5   7     3368.37     3014.28    110.64 o
   1   5   7     3863.86     3751.17    138.87 o
   2   5   7      164.88      130.58     42.17 o
   3   5   7     2875.66     2873.11    139.58 o
   4   5   7       48.61      -24.53     49.06 o
  -5   6   7     1543.22     1605.96     80.82 o
  -4   6   7      603.39      563.26     47.82 o
  -3   6   7     4383.92     4034.03    122.82 o
  -2   6   7      172.89      146.28     31.59 o
  -1   6   7     2608.62     2411.49     82.58 o
   0   6   7     1493.73     1341.80     70.76 o
   1   6   7     1260.59     1169.22     71.82 o
   2   6   7     2823.22     2630.65    129.34 o
   3   6   7       18.58       33.53     49.76 o
  -4   7   7     2443.60     2366.32    212.46 o
  -3   7   7       63.37       79.23     84.52 o
  -2   7   7     2310.82     2622.18    215.10 o
  -1   7   7      463.50      693.66     99.52 o
   0   7   7     1539.67     1963.99    171.34 o
   1   7   7     1945.93     1754.00    101.99 o
  -3  -7   8       63.60        7.06    114.35 o
  -2  -7   8     1841.42     1861.12    242.81 o
  -1  -7   8     1560.57     1636.48    220.93 o
  -5  -6   8     2609.19     2494.60    167.81 o
  -4  -6   8       96.75       86.11     63.17 o
  -3  -6   8     2846.63     2739.53    281.45 o
  -2  -6   8      987.71     1146.28    170.64 o
  -1  -6   8     2004.18     2189.86    196.58 o
   0  -6   8     2179.06     1986.40    187.22 o
   1  -6   8      238.17       45.70     86.29 o
   2  -6   8     2640.33     2349.91    207.69 o
  -6  -5   8     2555.83     2549.48    156.87 o
  -5  -5   8      346.19      349.39     66.00 o
  -4  -5   8     3173.22     3355.55    243.34 o
  -3  -5   8      263.70      303.86    111.35 o
  -2  -5   8     3675.29     4023.45    277.04 o
  -1  -5   8     1702.25     1691.18    138.17 o
   0  -5   8      878.83      840.12    107.11 o
   1  -5   8     3412.91     3578.24    221.10 o
   2  -5   8        7.81        7.06    103.58 o
   3  -5   8     2320.00     2297.32    201.34 o
  -7  -4   8     1217.66     1317.27    106.76 o
  -6  -4   8      862.67      849.83     66.17 o
  -5  -4   8     4246.20     4371.78    144.34 o
  -4  -4   8      149.52      137.29     37.41 o
  -3  -4   8     4979.00     4839.04    146.11 o
  -2  -4   8     2090.26     1915.99     95.64 o
  -1  -4   8     2125.11     2027.87     83.29 o
   0  -4   8     3139.69     2954.63    100.41 o
   1  -4   8      519.16      458.97     43.23 o
   2  -4   8     4119.38     3751.17    164.64 o
   3  -4   8      448.60      464.44     81.52 o
   4  -4   8     1836.36     1736.54    182.11 o
  -7  -3   8     2516.34     2592.01    119.82 o
  -6  -3   8     3875.16     4141.50    113.46 o
  -5  -3   8      190.85      197.99     31.94 o
  -4  -3   8     5733.41     5768.27    153.17 o
  -3  -3   8       96.39       84.70     28.59 o
  -2  -3   8     5064.57     4809.92    128.11 o
  -1  -3   8     4687.14     4821.57    110.82 o
   0  -3   8     1939.16     1904.88     88.05 o
   1  -3   8     4947.69     4676.88    126.34 o
   2  -3   8      162.65      150.52     42.17 o
   3  -3   8     3092.30     2788.06    106.40 o
   4  -3   8      693.24      743.25     89.29 o
  -8  -2   8     2012.97     1810.82    114.35 o
  -7  -2   8     1841.91     1893.94     80.47 o
  -6  -2   8     1861.45     1949.17     63.00 o
  -5  -2   8     3767.13     4163.20    103.05 o
  -4  -2   8       11.96        3.53     21.35 o
  -3  -2   8    10262.59    10791.72    296.80 o
  -2  -2   8     2388.81     2297.32     64.41 o
  -1  -2   8     2479.73     2325.56     64.76 o
   0  -2   8     4584.67     4746.05    109.93 o
   1  -2   8      592.55      541.55     41.11 o
   2  -2   8     7097.90     6538.87    163.05 o
   3  -2   8      618.31      545.44     51.00 o
   4  -2   8     1673.46     1474.14     80.64 o
   5  -2   8     1369.90     1163.40     74.47 o
  -8  -1   8      568.29      506.97     71.82 o
  -7  -1   8     4073.25     4087.68    155.81 o
  -6  -1   8     4041.81     4168.67    103.05 o
  -5  -1   8      108.69      146.28     23.29 o
  -4  -1   8     5991.62     6124.55    151.23 o
  -3  -1   8      161.02      176.28     24.53 o
  -2  -1   8     7549.63     7524.57    174.87 o
  -1  -1   8     3988.70     4007.39     95.82 o
   0  -1   8     1477.36     1483.85     58.23 o
   1  -1   8     7174.33     7314.76    179.64 o
   2  -1   8       59.38       65.11     42.00 o
   3  -1   8     3310.21     3065.27    102.35 o
   4  -1   8      593.87      505.03     54.70 o
   5  -1   8     1571.60     1326.44    116.29 o
  -8   0   8     2674.98     2579.30    132.34 o
  -7   0   8     1678.30     1559.19     89.64 o
  -6   0   8     1205.40     1221.45     49.94 o
  -5   0   8     5151.46     5385.54    110.99 o
  -4   0   8       53.54       59.82     27.88 o
  -3   0   8     9355.51     8909.43    206.10 o
  -2   0   8     2848.32     2678.30     78.35 o
  -1   0   8     1932.27     1868.35     65.29 o
   0   0   8     4393.24     4579.65    107.99 o
   1   0   8     1648.14     1736.54     66.53 o
   2   0   8     6154.00     5547.00    175.22 o
   3   0   8      867.66      768.66     46.59 o
   4   0   8     2571.93     2358.02    118.23 o
   5   0   8     1006.00      930.12     87.17 o
  -8   1   8      485.52      423.68     67.41 o
  -7   1   8     4088.75     4087.68    155.81 o
  -6   1   8     4588.98     4556.88    147.52 o
  -5   1   8       34.62       40.76     13.94 o
  -4   1   8     6026.81     6150.84    158.11 o
  -3   1   8      163.41      155.64     25.23 o
  -2   1   8     7174.42     6896.91    160.40 o
  -1   1   8     4380.07     3901.87    104.99 o
   0   1   8     1595.92     1602.60     67.23 o
   1   1   8     6723.19     6910.85    167.64 o
   2   1   8       62.96       65.11     26.47 o
   3   1   8     3333.53     3014.28    129.17 o
   4   1   8      498.91      464.44     77.82 o
   5   1   8     1606.40     1413.44    123.17 o
  -8   2   8     2053.57     1793.00    113.82 o
  -7   2   8     2000.71     1963.99    100.58 o
  -6   2   8     1906.27     1960.29     70.76 o
  -5   2   8     3795.85     3870.46    135.87 o
  -4   2   8        2.76        7.06      7.06 o
  -3   2   8    10510.85     8641.91    343.57 o
  -2   2   8     2734.89     2415.55     74.29 o
  -1   2   8     2357.78     2077.28     65.11 o
   0   2   8     3979.00     4305.25    148.76 o
   1   2   8      487.35      415.03     54.70 o
   2   2   8     7657.42     6931.85    216.87 o
   3   2   8      584.64      639.49     61.58 o
   4   2   8     1356.15     1206.80     93.35 o
   5   2   8     1395.51     1084.69     91.23 o
  -7   3   8     2670.79     2700.18    139.76 o
  -6   3   8     4181.02     4394.01    128.11 o
  -5   3   8      181.60      150.52     31.94 o
  -4   3   8     5026.76     5410.24    154.58 o
  -3   3   8      150.33      116.46     19.06 o
  -2   3   8     5856.71     5660.28    120.17 o
  -1   3   8     4422.69     4366.13    133.23 o
   0   3   8     1700.09     1579.13     73.41 o
   1   3   8     5406.97     5391.71    178.93 o
   2   3   8      163.56      144.34     54.53 o
   3   3   8     2955.71     2873.11    135.17 o
   4   3   8      546.79      467.97     83.64 o
  -7   4   8     1069.67     1154.93     85.58 o
  -6   4   8      746.86      725.07     52.06 o
  -5   4   8     4144.65     4366.13    133.23 o
  -4   4   8      182.99      222.34     43.76 o
  -3   4   8     5108.45     4082.21    193.22 o
  -2   4   8     2364.00     1956.58    115.23 o
  -1   4   8     2066.68     2237.33     99.35 o
   0   4   8     2679.08     2503.07     96.70 o
   1   4   8      573.25      555.32     53.47 o
   2   4   8     4631.06     4734.40    179.28 o
   3   4   8      519.08      514.55     72.35 o
   4   4   8     1669.35     1493.55    110.46 o
  -6   5   8     2869.61     3102.68    126.34 o
  -5   5   8      210.85      114.70     45.88 o
  -4   5   8     2802.55     2678.30     91.23 o
  -3   5   8      248.68      296.63     40.59 o
  -2   5   8     3952.40     3776.93    134.29 o
  -1   5   8     1682.60     1715.54     86.99 o
   0   5   8      767.03      658.72     58.23 o
   1   5   8     3613.09     3345.84    136.05 o
   2   5   8        9.10      -12.53     49.59 o
   3   5   8     2125.53     1982.70    119.64 o
  -5   6   8     2383.63     2245.27     99.52 o
  -4   6   8       76.93       75.52     42.35 o
  -3   6   8     3423.10     3102.68    116.99 o
  -2   6   8     1153.08     1065.28     63.00 o
  -1   6   8     1570.58     1385.20     81.35 o
   0   6   8     1803.00     1493.55     87.70 o
   1   6   8      230.43       65.11     46.06 o
   2   6   8     3116.51     2788.06    141.87 o
  -2   7   8     2003.42     2321.50    186.16 o
  -1   7   8     1640.38     1646.72    177.34 o
  -4  -6   9      189.67        8.82     58.41 o
  -3  -6   9     1859.83     2035.46    223.57 o
  -2  -6   9     1982.94     1893.94    212.10 o
  -1  -6   9      775.13      955.88    176.64 o
   0  -6   9     2274.24     2237.33    218.63 o
   1  -6   9       92.43       90.17    135.52 o
  -6  -5   9     2612.27     2528.31    164.81 o
  -5  -5   9       65.54       13.94     59.64 o
  -4  -5   9     3036.47     2895.70    235.04 o
  -3  -5   9     1102.25     1129.34    132.70 o
  -2  -5   9     2383.65     2792.64    213.16 o
  -1  -5   9     3341.30     3414.31    225.87 o
   0  -5   9       60.16      111.17    109.76 o
   1  -5   9     3280.06     3321.67    242.10 o
   2  -5   9      324.93       45.70    116.46 o
  -6  -4   9      412.96      352.57     70.94 o
  -5  -4   9     4294.39     4136.20    140.46 o
  -4  -4   9      201.94      148.40     36.88 o
  -3  -4   9     3382.90     3149.62    108.52 o
  -2  -4   9     3133.35     3130.74    108.17 o
  -1  -4   9     1157.16     1209.80     64.23 o
   0  -4   9     3735.55     3674.23    122.29 o
   1  -4   9       37.26        0.00     17.65 o
   2  -4   9     3661.30     3307.20    169.05 o
   3  -4   9     1197.64      968.94    128.11 o
  -7  -3   9      860.67      773.24     60.70 o
  -6  -3   9     4552.53     4734.40    132.87 o
  -5  -3   9      109.24       97.41     29.82 o
  -4  -3   9     3365.81     3273.32    134.64 o
  -3  -3   9      996.26      808.71     54.88 o
  -2  -3   9     3673.95     3548.07    115.05 o
  -1  -3   9     5082.82     5578.40    150.52 o
   0  -3   9      244.10      292.22     38.82 o
   1  -3   9     4025.06     4146.97    135.17 o
   2  -3   9      329.37      229.93     47.11 o
   3  -3   9     2514.34     2201.68    102.52 o
   4  -3   9     1460.47     1292.92    105.70 o
  -7  -2   9     2098.42     2115.75    100.41 o
  -6  -2   9      635.21      622.55     39.88 o
  -5  -2   9     4750.55     5087.67    143.81 o
  -4  -2   9      755.14      789.83     44.82 o
  -3  -2   9     5758.91     5710.93    184.05 o
  -2  -2   9     2479.89     2507.31     96.70 o
  -1  -2   9      660.23      669.66     39.17 o
   0  -2   9     5299.05     5902.91    161.46 o
   1  -2   9      145.15      155.64     36.70 o
   2  -2   9     5088.54     4998.21    148.40 o
   3  -2   9     1548.60     1338.62     79.94 o
   4  -2   9      888.78      707.07     62.47 o
  -8  -1   9     1374.54     1149.10     85.41 o
  -7  -1   9     1741.96     1691.18     79.41 o
  -6  -1   9     4646.59     4915.45    129.52 o
  -5  -1   9      193.94      197.99     29.47 o
  -4  -1   9     4909.38     5153.84    144.70 o
  -3  -1   9      894.08      919.88     48.35 o
  -2  -1   9     5034.40     4631.00    119.99 o
  -1  -1   9     6491.50     6882.97    174.34 o
   0  -1   9       17.86      -12.53     35.64 o
   1  -1   9     5975.64     6682.33    164.81 o
   2  -1   9      168.18      130.58     38.47 o
   3  -1   9     2062.20     1807.12     78.52 o
   4  -1   9     2176.66     2027.87    132.34 o
  -8   0   9     1125.44     1054.34     76.41 o
  -7   0   9     1768.87     1796.53     96.17 o
  -6   0   9      628.09      561.32     43.76 o
  -5   0   9     6965.59     7590.39    161.11 o
  -4   0   9      379.78      428.80     36.53 o
  -3   0   9     5572.63     5354.83    147.52 o
  -2   0   9     4468.66     4071.62    112.58 o
  -1   0   9      983.99      974.05     52.41 o
   0   0   9     6147.59     6931.85    153.87 o
   1   0   9       41.53       56.47     28.41 o
   2   0   9     5090.40     5616.17    151.05 o
   3   0   9     2376.04     2249.15     87.70 o
   4   0   9      733.68      533.79     71.82 o
  -8   1   9     1016.27     1016.58     80.29 o
  -7   1   9     1652.95     1680.95     92.99 o
  -6   1   9     4867.23     4844.86    163.75 o
  -5   1   9      184.98      199.22     21.35 o
  -4   1   9     4727.06     4850.86    140.46 o
  -3   1   9      745.12      665.25     43.41 o
  -2   1   9     5225.66     4659.58    126.17 o
  -1   1   9     6941.47     6765.09    214.22 o
   0   1   9       79.07       37.06     24.53 o
   1   1   9     5786.03     6376.88    160.93 o
   2   1   9      262.50      329.27     33.53 o
   3   1   9     2269.72     1761.06    102.17 o
   4   1   9     2080.29     1861.12    123.17 o
  -7   2   9     1742.45     1708.65    100.76 o
  -6   2   9      702.72      709.37     44.82 o
  -5   2   9     4841.95     5299.60    177.34 o
  -4   2   9      701.66      593.61     45.00 o
  -3   2   9     5979.82     5710.93    184.05 o
  -2   2   9     2479.91     2253.21     75.70 o
  -1   2   9      699.49      676.19     39.35 o
   0   2   9     5222.40     5515.76    187.22 o
   1   2   9      134.50       94.94     22.94 o
   2   2   9     5548.51     5293.42    183.34 o
   3   2   9     1587.12     1248.10     91.94 o
   4   2   9      717.49      565.38     72.00 o
  -7   3   9     1030.36     1095.64     77.82 o
  -6   3   9     4658.95     4659.58    143.28 o
  -5   3   9      114.00      112.93     43.76 o
  -4   3   9     3213.56     2814.88    147.17 o
  -3   3   9      740.61      684.84     55.06 o
  -2   3   9     3869.51     3653.94    193.05 o
  -1   3   9     5251.21     5787.33    178.93 o
   0   3   9      183.30      208.75     46.06 o
   1   3   9     4015.76     4076.91    150.17 o
   2   3   9      238.91      246.87     62.11 o
   3   3   9     2534.89     2085.04    122.82 o
   4   3   9     1457.27     1212.63     99.52 o
  -6   4   9      374.94      378.33     39.17 o
  -5   4   9     4840.48     4880.16    146.64 o
  -4   4   9      164.29      199.22     42.70 o
  -3   4   9     3060.75     2797.05    111.17 o
  -2   4   9     3429.97     3268.55    119.99 o
  -1   4   9     1120.72     1115.22     72.88 o
   0   4   9     3295.03     3341.08    136.05 o
   1   4   9       21.24        3.53     46.23 o
   2   4   9     3964.14     3518.07    179.46 o
   3   4   9     1304.19     1146.28    142.23 o
  -6   5   9     2810.75     2904.69    122.29 o
  -5   5   9       65.58      111.17     40.76 o
  -4   5   9     2963.58     3023.63    120.17 o
  -3   5   9      784.11      887.06     65.11 o
  -2   5   9     2556.11     2600.66    115.76 o
  -1   5   9     3843.26     3943.86    152.99 o
   0   5   9       36.24      -37.06     53.29 o
   1   5   9     3107.89     2766.00    136.93 o
   2   5   9      307.88      227.46     49.41 o
  -4   6   9      181.58      323.27     81.52 o
  -3   6   9     2252.12     2158.45    101.46 o
  -2   6   9     1853.82     1850.35    112.05 o
  -1   6   9      658.86      486.32     59.29 o
   0   6   9     2428.30     1967.70    111.88 o
   1   6   9       68.88      181.75     53.29 o
  -2  -6  10     2016.46     2524.07    261.69 o
  -1  -6  10       70.27      195.69    155.11 o
  -5  -5  10      421.78      437.62     73.76 o
  -4  -5  10     2038.62     2142.92    233.28 o
  -3  -5  10     1558.14     1506.61    172.75 o
  -2  -5  10      764.48      549.49    135.87 o
  -1  -5  10     2940.02     3704.94    271.04 o
   0  -5  10       78.30       97.41     82.94 o
   1  -5  10     2453.10     2739.53    224.28 o
  -6  -4  10      142.78      146.28     63.00 o
  -5  -4  10     2922.01     2891.11    225.87 o
  -4  -4  10     1463.96     1369.68     96.35 o
  -3  -4  10     1238.54     1112.40     64.41 o
  -2  -4  10     2797.58     2936.46    118.40 o
  -1  -4  10      185.47      155.64     92.29 o
   0  -4  10     3046.93     3158.97    155.81 o
   1  -4  10      415.98      292.22     86.11 o
   2  -4  10     2074.50     1949.17    196.58 o
  -7  -3  10       39.30       94.94     65.47 o
  -6  -3  10     3754.35     3823.52    155.81 o
  -5  -3  10      324.08      362.09     44.82 o
  -4  -3  10     1921.66     1757.53     84.52 o
  -3  -3  10     2587.66     2297.32     96.70 o
  -2  -3  10     1263.50     1299.09     66.70 o
  -1  -3  10     5000.03     5819.45    147.34 o
   0  -3  10      257.85      370.21     54.88 o
   1  -3  10     2266.22     2536.78    101.64 o
   2  -3  10      933.94      907.18     73.41 o
   3  -3  10     1131.34      989.94    163.93 o
  -7  -2  10     1734.79     1426.14     85.58 o
  -6  -2  10        5.40       74.11     29.65 o
  -5  -2  10     5306.42     5330.13    153.34 o
  -4  -2  10     1869.26     1761.06     81.17 o
  -3  -2  10     1467.16     1461.26     70.58 o
  -2  -2  10     4015.83     4076.91    118.05 o
  -1  -2  10      155.98      206.46     42.17 o
   0  -2  10     4531.85     5342.48    159.70 o
   1  -2  10      548.28      510.67     55.06 o
   2  -2  10     2171.89     2189.86     98.29 o
   3  -2  10     2101.58     1715.54     93.88 o
  -7  -1  10      134.56      143.28     54.35 o
  -6  -1  10     3977.14     4212.08    130.93 o
  -5  -1  10      565.65      549.49     43.41 o
  -4  -1  10     2986.81     2986.75     91.76 o
  -3  -1  10     1965.65     1923.23     73.76 o
  -2  -1  10     1386.50     1245.10     56.29 o
  -1  -1  10     7117.44     8232.88    205.75 o
   0  -1  10      156.59      268.39     38.47 o
   1  -1  10     2557.52     2945.63    104.82 o
   2  -1  10      894.97     1035.46     62.11 o
   3  -1  10     1580.23     1483.85     84.17 o
   4  -1  10     2418.84     2150.68    140.29 o
  -7   0  10     2138.88     2193.74    114.17 o
  -6   0  10        8.58      -19.41     38.82 o
  -5   0  10     5766.35     5902.91    154.93 o
  -4   0  10     1548.07     1474.14     64.58 o
  -3   0  10      940.86      932.59     56.47 o
  -2   0  10     4670.49     4500.42    124.05 o
  -1   0  10      620.97      616.37     43.76 o
   0   0  10     4150.53     5045.85    137.29 o
   1   0  10      436.22      571.37     46.23 o
   2   0  10     3072.51     3249.32    119.64 o
   3   0  10     2441.36     2358.02    130.58 o
   4   0  10      251.21      123.87     65.47 o
  -7   1  10       55.38      -63.70     52.94 o
  -6   1  10     4194.71     4277.72    159.34 o
  -5   1  10      560.29      514.56     42.00 o
  -4   1  10     2469.42     2419.61     82.58 o
  -3   1  10     2014.06     1993.99     71.29 o
  -2   1  10     1430.46     1375.85     59.29 o
  -1   1  10     6940.57     7473.75    188.81 o
   0   1  10      162.02      166.22     31.41 o
   1   1  10     2333.51     2735.12     96.70 o
   2   1  10      784.94      879.47     72.17 o
   3   1  10     1641.94     1701.60    117.87 o
   4   1  10     2443.51     2119.63    143.11 o
  -7   2  10     1653.31     1650.07    105.88 o
  -6   2  10        1.73      -33.53     47.64 o
  -5   2  10     5256.39     5342.48    171.87 o
  -4   2  10     2095.17     2043.04    102.52 o
  -3   2  10     1352.62     1248.10     59.29 o
  -2   2  10     3557.95     3336.14    174.69 o
  -1   2  10      115.10      118.40     28.41 o
   0   2  10     4580.19     4998.21    142.58 o
   1   2  10      413.75      448.21     71.11 o
   2   2  10     2079.34     2012.69    109.23 o
   3   2  10     2180.55     2023.99    128.46 o
  -7   3  10       68.81      118.40     62.11 o
  -6   3  10     3586.55     3583.18    135.87 o
  -5   3  10      389.42      321.69     45.17 o
  -4   3  10     1990.62     2058.22     99.17 o
  -3   3  10     2234.60     2081.16    107.29 o
  -2   3  10     1319.06     1416.61     82.23 o
  -1   3  10     5425.66     6144.31    217.40 o
   0   3  10      288.93      391.39     64.76 o
   1   3  10     2025.72     2085.04    103.58 o
   2   3  10      749.08      658.72     86.29 o
   3   3  10     1126.15      925.00     91.94 o
  -6   4  10      114.75       75.52     42.35 o
  -5   4  10     3179.68     3130.74    131.64 o
  -4   4  10     1536.93     1582.49     83.64 o
  -3   4  10     1135.58     1090.16     69.35 o
  -2   4  10     2728.57     2877.52    126.17 o
  -1   4  10      207.56      213.69     79.76 o
   0   4  10     3177.30     3518.07    154.40 o
   1   4  10      354.39      432.33     73.41 o
   2   4  10     2026.73     2104.28    134.81 o
  -5   5  10      431.73      358.92     54.17 o
  -4   5  10     1815.07     1722.42     87.17 o
  -3   5  10     1225.61     1073.58     90.88 o
  -2   5  10      838.11      899.59     80.64 o
  -1   5  10     3318.58     3563.06    170.46 o
   0   5  10       88.22       35.12     42.35 o
   1   5  10     2085.41     1897.64    120.70 o
  -3   6  10     1091.21     1132.16     96.17 o
  -2   6  10     1645.86     1636.48     81.52 o
  -1   6  10       56.14       40.76     61.76 o
  -4  -5  11     1131.63     1388.38    172.22 o
  -3  -5  11     2282.39     2301.38    241.75 o
  -2  -5  11       15.77     -111.17    126.70 o
  -1  -5  11     2567.47     3121.39    244.04 o
  -5  -4  11     2074.48     2277.21    232.57 o
  -4  -4  11     2911.72     3483.30    267.69 o
  -3  -4  11      422.39      775.71    147.34 o
  -2  -4  11     2865.71     3833.93    286.04 o
  -1  -4  11      149.68       77.82    109.76 o
   1  -4  11     1314.09     1448.38    150.34 o
  -6  -3  11     2179.99     2046.75    102.70 o
  -5  -3  11     1135.94      943.00     72.17 o
  -4  -3  11     1360.17     1277.92     75.17 o
  -3  -3  11     3477.37     3443.78    123.34 o
  -2  -3  11       89.94      -44.11     52.94 o
  -1  -3  11     4037.05     4728.75    155.99 o
   0  -3  11      859.65      963.64     70.41 o
   1  -3  11     1360.45     1357.15     98.99 o
   2  -3  11     1647.32     1400.91    119.46 o
  -7  -2  11     2119.81     1919.52    114.17 o
  -6  -2  11      453.04      371.80     43.76 o
  -5  -2  11     3224.92     3225.50    119.29 o
  -4  -2  11     3218.94     3121.39    112.58 o
  -3  -2  11      182.38      182.99     42.00 o
  -2  -2  11     3536.61     3906.98    131.29 o
  -1  -2  11       10.55      -19.41     37.06 o
   0  -2  11     3670.41     4608.23    142.58 o
   1  -2  11     1825.74     2353.97    101.99 o
   2  -2  11      817.40      729.48     90.70 o
   3  -2  11     2200.34     1901.17    142.93 o
  -7  -1  11      202.93      107.64     44.47 o
  -6  -1  11     2468.10     2386.79    106.76 o
  -5  -1  11     1410.74     1369.68     74.64 o
  -4  -1  11     1667.86     1796.53    106.76 o
  -3  -1  11     3862.01     4002.09    127.58 o
  -2  -1  11       30.89       13.94     33.35 o
  -1  -1  11     5403.47     6376.88    181.22 o
   0  -1  11      991.98     1259.92     65.64 o
   1  -1  11     1036.77     1163.40     66.00 o
   2  -1  11     1911.40     2043.04    125.29 o
   3  -1  11      604.58      587.43     99.70 o
  -7   0  11     2834.08     2850.52    148.05 o
  -6   0  11      206.72      292.22     41.64 o
  -5   0  11     3433.85     3273.32    139.40 o
  -4   0  11     4313.10     4212.08    130.93 o
  -3   0  11      102.73      123.87     49.59 o
  -2   0  11     4294.68     4763.34    133.40 o
  -1   0  11        9.45      -60.35     40.23 o
   0   0  11     3335.24     3959.74    126.87 o
   1   0  11     2405.36     2797.05    102.17 o
   2   0  11      636.64      671.78     78.35 o
   3   0  11     2185.68     2536.78    164.99 o
  -7   1  11      177.30       90.17     46.23 o
  -6   1  11     2608.74     2652.36    129.87 o
  -5   1  11     1299.11     1407.09     75.70 o
  -4   1  11     1679.83     1519.67     75.35 o
  -3   1  11     4287.98     4092.97    134.29 o
  -2   1  11       56.97       97.41     43.94 o
  -1   1  11     5447.41     6190.37    178.40 o
   0   1  11     1151.23     1233.27     64.94 o
   1   1  11     1006.65     1166.40     88.94 o
   2   1  11     1886.17     2378.49    147.52 o
   3   1  11      589.25      366.86     94.94 o
  -7   2  11     2162.62     2073.57    126.17 o
  -6   2  11      340.01      264.34     50.47 o
  -5   2  11     3410.60     3154.38    141.52 o
  -4   2  11     3566.64     3311.96    135.34 o
  -3   2  11      163.09       88.58     33.17 o
  -2   2  11     3438.35     3336.14    135.87 o
  -1   2  11        7.80       51.00     35.47 o
   0   2  11     3864.82     4833.22    186.87 o
   1   2  11     1979.94     2115.75    181.58 o
   2   2  11      769.61      785.07     91.76 o
   3   2  11     2200.90     2269.27    148.05 o
  -6   3  11     2039.67     2073.57    118.58 o
  -5   3  11     1078.63     1087.34     85.94 o
  -4   3  11     1254.59     1029.99     78.17 o
  -3   3  11     3555.89     3042.16    134.46 o
  -1   3  11     3976.86     4798.28    186.16 o
   0   3  11      982.97     1059.81     87.52 o
   1   3  11     1283.96     1280.92    111.17 o
   2   3  11     1469.02     1626.25    115.23 o
  -5   4  11     1954.01     1562.55     96.35 o
  -4   4  11     3271.86     3056.10    153.34 o
  -3   4  11      274.65      201.52     59.64 o
  -2   4  11     2520.02     2553.72    135.87 o
  -1   4  11       90.42       54.70     67.05 o
   0   4  11     2690.89     3187.38    170.81 o
   1   4  11     1441.97     1536.08    108.70 o
  -4   5  11     1014.14      854.77     83.47 o
  -3   5  11     2543.52     2399.14    139.93 o
  -2   5  11       33.14       -8.82     49.59 o
  -1   5  11     2568.01     3079.21    153.87 o
   0   5  11      886.24     1035.46     94.58 o
  -4  -4  12     2485.03     2486.31    255.51 o
  -3  -4  12       17.52     -130.58    137.29 o
  -1  -4  12      469.24      575.26    114.87 o
   0  -4  12     1834.98     2329.61    206.81 o
  -5  -3  12     1595.37     1248.10     97.93 o
  -4  -3  12      596.83      650.08     77.11 o
  -3  -3  12     3636.47     3699.82    148.23 o
  -2  -3  12      205.72      232.57     51.17 o
  -1  -3  12     2195.15     2403.20    119.46 o
   0  -3  12     1329.85     1206.80    107.99 o
   1  -3  12      587.64      595.73     98.46 o
  -6  -2  12      969.78      669.66    100.05 o
  -5  -2  12     1162.97     1140.63     73.76 o
  -4  -2  12     3944.01     4071.62    150.17 o
  -3  -2  12        3.99      -15.88     42.17 o
  -2  -2  12     2578.37     3097.92    121.58 o
  -1  -2  12      619.32      854.77     88.41 o
   0  -2  12     2292.31     2661.00    116.99 o
   1  -2  12     2486.68     2895.70    126.52 o
  -6  -1  12     1368.80     1341.80     86.11 o
  -5  -1  12     1637.99     1532.72     82.23 o
  -4  -1  12      758.62      704.78     55.76 o
  -3  -1  12     4879.14     4653.94    280.92 o
  -2  -1  12      188.60      167.46     42.35 o
  -1  -1  12     2497.27     3144.86    122.46 o
   0  -1  12     1915.82     2321.50    101.29 o
   1  -1  12      943.02     1163.40     80.29 o
   2  -1  12     1903.76     1908.58    132.17 o
  -6   0  12      832.80      658.72     73.23 o
  -5   0  12     1049.10      974.05     65.47 o
  -4   0  12     4483.96     4449.77    140.11 o
  -3   0  12       15.52       17.65     38.82 o
  -2   0  12     2717.80     3056.10    106.76 o
  -1   0  12      384.99      473.44     52.94 o
   0   0  12     2886.75     3292.73    125.29 o
   1   0  12     3232.57     4288.84    209.10 o
   2   0  12      103.81      135.34     68.47 o
  -6   1  12     1064.82      971.58     89.11 o
  -5   1  12     1525.79     1317.27     76.23 o
  -4   1  12      785.31      645.84     53.47 o
  -3   1  12     4732.14     4399.48    144.87 o
  -2   1  12      163.25      128.64     43.76 o
  -1   1  12     2475.53     3370.19    214.57 o
   0   1  12     1785.47     2107.98    119.64 o
   1   1  12      956.66     1065.28    101.46 o
   2   1  12     1957.35     2233.27    142.93 o
  -6   2  12     1008.88      961.00     93.70 o
  -5   2  12     1205.66      892.00     75.35 o
  -4   2  12     3870.00     3336.14    160.22 o
  -3   2  12        0.81      -79.67     53.11 o
  -2   2  12     2329.10     2511.37    105.35 o
  -1   2  12      492.25      547.38    127.76 o
   0   2  12     2462.87     3079.21    153.87 o
   1   2  12     2573.37     3331.37    164.81 o
  -5   3  12     1531.37     1454.91    102.52 o
  -4   3  12      712.96      567.32     86.11 o
  -3   3  12     3848.54     3859.87    177.52 o
  -2   3  12      236.23      222.34     60.17 o
  -1   3  12     2165.35     2482.08    142.23 o
   0   3  12     1405.24     1622.90    111.70 o
   1   3  12      598.23      729.48    106.58 o
  -4   4  12     2785.98     2411.49    144.34 o
  -3   4  12       10.69       21.35     72.52 o
  -2   4  12     2150.63     2378.49    147.52 o
  -1   4  12      365.40      418.56     75.70 o
   0   4  12     1937.04     2174.15    148.93 o
  -4  -3  13      101.59      102.52     75.70 o
  -3  -3  13     2953.68     3019.04    138.52 o
  -2  -3  13      892.12     1029.99    102.52 o
  -1  -3  13      845.71      943.00    103.23 o
  -5  -2  13      108.79       -1.76     57.17 o
  -4  -2  13     2443.88     2217.39    114.70 o
  -3  -2  13      170.53      109.40     49.23 o
  -2  -2  13     1807.41     2027.87    105.88 o
  -1  -2  13     1209.45     1410.26     85.23 o
   0  -2  13      888.89      945.47     75.00 o
  -5  -1  13     1680.78     1542.61     89.11 o
  -4  -1  13       36.62        3.53     51.53 o
  -3  -1  13     3496.11     3823.52    192.16 o
  -2  -1  13     1113.13     1350.97     89.46 o
  -1  -1  13      788.53      773.24     67.76 o
   0  -1  13     1695.84     2081.16    103.41 o
   1  -1  13      290.43      365.27     93.17 o
  -5   0  13       90.07      137.29     56.11 o
  -4   0  13     2736.50     2457.02    120.70 o
  -3   0  13      276.71      202.75     51.53 o
  -2   0  13     1849.84     2131.27    108.52 o
  -1   0  13     1085.22     1335.62     89.11 o
   0   0  13      641.03      770.95    104.99 o
   1   0  13     2634.23     3254.26    201.34 o
  -5   1  13     1830.45     1592.54    113.99 o
  -4   1  13       36.71       68.47     56.29 o
  -3   1  13     3585.22     3699.82    153.34 o
  -2   1  13     1275.00     1245.10     82.94 o
  -1   1  13      729.12      823.18     91.58 o
   0   1  13     1607.65     1897.64    135.34 o
   1   1  13      254.18      176.28     77.99 o
  -5   2  13      124.43       58.41     63.53 o
  -4   2  13     2409.32     1967.70    126.70 o
  -3   2  13      202.31      150.52     64.94 o
  -2   2  13     1671.28     1872.06    116.29 o
  -1   2  13     1307.45     1646.72    119.29 o
   0   2  13      970.64     1065.28    101.46 o
  -4   3  13      102.87       77.82    121.58 o
  -3   3  13     2792.53     2832.70    156.52 o
  -2   3  13     1061.88     1032.64    145.76 o
  -1   3  13      867.06      922.35     99.52 o
  -4  -1  14      172.39      150.52     61.76 o
  -3  -1  14     1923.38     2088.75    188.11 o
  -2  -1  14     2354.03     2779.23    128.46 o
  -1  -1  14      259.96      341.63     69.88 o
  -4   0  14     1744.12     1701.60    107.46 o
  -3   0  14      716.79      676.19     65.47 o
  -2   0  14     1420.92     1632.95    163.05 o
  -1   0  14     2062.93     2617.77    154.75 o
  -4   1  14      159.36       58.41     51.35 o
  -3   1  14     2131.70     2127.39    120.17 o
  -2   1  14     2225.07     2532.54    152.28 o
  -1   1  14      238.27      181.75     79.23 o
 
